# Supplementary material for: Deciphering the cellular tumor microenvironment landscape in salivary gland carcinomas using multiplexed imaging mass cytometry
Source: J Exp Clin Cancer Res. 2025 Oct 13;44:288. doi: 10.1186/s13046-025-03551-z (PMC12516863; doi:10.1186/s13046-025-03551-z)
Supplement: Supplementary file 2 — Supplementary Material 2. [file 13046_2025_3551_MOESM2_ESM.xlsx]

## Sheet: markers
p_val	avg_log2FC	pct.1	pct.2	p_val_adj	cluster	gene
1.38630278975821e-106	-1.24347198598706	178	351	2.50241516579255e-102	other	KIAA1324
9.7418535168552e-91	-0.795031212114249	303	486	1.75850197832753e-86	other	IDH2
8.489501146686e-85	-0.930308312973718	239	403	1.53243985198829e-80	other	PADI2
5.98575001472108e-82	-0.85053635088383	259	426	1.0804877351573e-77	other	EPCAM
3.55114069766835e-81	-0.893568130570146	253	418	6.41016407336114e-77	other	MAGED2
1.42754741949268e-80	-1.03547664491984	215	367	2.57686584692623e-76	other	TC2N
4.08469986066835e-77	-1.23834041631446	86	204	7.37329171849243e-73	other	TFAP2B
5.01899714857831e-76	-0.837950263303286	237	398	9.05979175289871e-72	other	TPD52
1.78035487086658e-75	-1.55995890705743	83	194	3.21371857740127e-71	other	HPX
1.21219671582645e-74	-0.83807962597131	195	353	2.18813629173832e-70	other	PPP1R1B
7.21909180532502e-72	-0.674298150549546	667	726	1.30311826177922e-67	other	AZGP1
2.54425558151691e-70	-0.874500294133382	0.16	302	4.59263575019617e-66	other	PRSS8
1.76350059127898e-69	-1.09811819357812	108	229	3.18329491731769e-65	other	ATP1A1
4.78644152788221e-69	-2.13174252480208	17	78	8.64000560198018e-65	other	SPINK8
2.09416387418773e-68	-0.995437252816114	183	319	3.78017520929626e-64	other	MGST1
5.47373212002581e-68	-1.1242300043692	112	231	9.88063384985858e-64	other	MPHOSPH6
7.69884491495772e-68	-1.08883615984696	153	282	1.38971849559902e-63	other	IRX3
1.96713680952974e-67	-0.730898356723071	306	0.46	3.55087865488213e-63	other	MIF
3.51052535629113e-67	-1.21045981491286	86	194	6.33684932064112e-63	other	SEMA4B
2.45483559849266e-64	-1.58474100769189	57	147	4.43122373883911e-60	other	PEG10
9.83530106394257e-64	-0.966436068080847	0.16	288	1.77537019505227e-59	other	CITED2
1.60536655731598e-60	-1.26509517025252	146	261	2.89784717261108e-56	other	CAPN13
1.61848242350001e-59	-0.708494264252695	313	454	2.92152262265986e-55	other	SPTSSA
2.57906706511721e-59	-1.2514482263637	79	176	4.65547395924307e-55	other	PROM1
2.67548208452024e-59	-1.29760209288205	76	172	4.82951271076749e-55	other	TMC5
6.70255492235643e-59	-1.8583518409488	36	107	1.20987818903456e-54	other	XAGE2
3.32633070576027e-58	-0.750011752925461	218	355	6.00435955696786e-54	other	MLPH
7.63359664235492e-58	-0.733293776537042	343	0.47	1.37794052991149e-53	other	MUC1
9.78697678809875e-58	-0.672532166196576	332	468	1.76664718001971e-53	other	CHCHD2
3.50485018830422e-57	-0.644708560865411	246	392	6.32660507490794e-53	other	PTPRF
4.38538814434667e-57	-0.995667780564802	0.24	366	7.91606413936016e-53	other	SERPINA3
9.00757067287225e-57	-0.95951037248603	137	253	1.62595658216017e-52	other	DUSP4
1.46800919621439e-55	-0.942732083082255	142	257	2.6499034000866e-51	other	ACSL3
1.52564669319484e-55	-0.547439831223428	281	434	2.75394484588601e-51	other	ERGIC3
2.38768176477484e-55	-1.06366028593317	0.09	0.19	4.31000435359506e-51	other	GSE1
2.46681962061538e-55	-1.0432172886932	138	251	4.45285609717282e-51	other	PHGDH
5.97325690124777e-55	-0.863832271056064	239	365	1.07823260324423e-50	other	CSTB
7.97986518134375e-55	-0.738804919795604	219	352	1.44044546388436e-50	other	CDH1
8.57458767382251e-55	-0.756591861650758	216	346	1.5477988210017e-50	other	ALCAM
6.29334654614363e-54	-0.775947446266993	197	324	1.13601198504439e-49	other	MKNK2
7.20897448411382e-54	-0.648847103694482	251	391	1.30129198412739e-49	other	PRDX2
1.38347365975955e-53	-0.842722349333248	229	354	2.49730830323196e-49	other	ELF3
4.52853137319672e-53	-1.02457982425214	119	225	8.1744519817574e-49	other	ZMYND8
5.10090225016902e-53	-1.45341290744158	54	132	9.2076386517801e-49	other	ABCC11
5.9627428669108e-53	-0.702914744098851	199	0.33	1.07633471490607e-48	other	HM13
1.66854784860226e-52	-0.759410034500667	241	0.37	3.01189572151194e-48	other	BSG
5.81279331777172e-52	-1.06882764657656	395	503	1.04926732179097e-47	other	LTF
1.63118530525504e-51	-0.677058019591098	391	0.52	2.94445259451587e-47	other	FASN
2.91797831917348e-51	-1.50036025561215	32	95	5.26724266394004e-47	other	PRKAR2B
3.99108217540294e-51	-0.970404754353107	122	227	7.20430243481985e-47	other	TRIB3
4.02245393043704e-51	-0.806814582766697	149	265	7.26093158983191e-47	other	LRIG1
7.91186050776896e-51	-0.784089951115882	0.16	277	1.42816994025738e-46	other	ATP6V1G1
1.08387117274675e-50	-1.26474897941669	0.16	263	1.95649585392515e-46	other	KYNU
1.20824748864259e-50	-0.520369714260513	442	571	2.18100754174874e-46	other	PPDPF
1.55830604774987e-50	-1.00063505767462	118	221	2.81289824679329e-46	other	TFPI
3.7756964449254e-50	-0.551698263886164	0.46	574	6.81550965273485e-46	other	CD24
4.44487369558435e-50	-1.37645377746639	98	0.19	8.0234415078993e-46	other	HILPDA
6.11572449604371e-50	-0.77767170988278	0.2	0.32	1.10394942878085e-45	other	TSTA3
9.06576442223527e-50	-1.39169060929168	44	115	1.63646113585769e-45	other	INPP4B
2.86397447696191e-49	-0.718153708945445	227	351	5.16976032836395e-45	other	SPINT1
3.4356871268003e-49	-0.836103662641517	137	247	6.20175883258722e-45	other	EIF4EBP1
6.1386031583188e-49	-0.837217933278273	164	277	1.10807925610813e-44	other	PECAM1
6.23793608839344e-49	-0.540863755341734	266	406	1.1260098433159e-44	other	H3F3A
6.89829183648353e-49	-0.985490807879555	97	192	1.24521065940364e-44	other	TSC22D1
8.15643342826041e-49	-1.73901440733749	0.04	106	1.47231779813529e-44	other	MUC6
1.06069060203436e-48	-0.886497311624702	117	0.22	1.91465260573222e-44	other	ALDH3B2
1.87521639375132e-48	-0.922370333740471	159	268	3.3849531123605e-44	other	HES1
3.01317614373315e-48	-1.11288603875729	108	203	5.43908425705272e-44	other	GPCPD1
5.13589463201978e-48	-0.998009557442098	0.15	255	9.27080340025891e-44	other	TRIB1
8.14246274486226e-48	-0.860772418262157	166	278	1.46979595007509e-43	other	NFKBIZ
9.13878353820952e-48	-0.783101628595938	0.18	295	1.6496418164822e-43	other	NELFCD
1.02344412495582e-47	-0.553816327918257	566	671	1.84741898995775e-43	other	XBP1
1.52395810185849e-47	-0.953516826922687	385	489	2.75089676966475e-43	other	ASPH
1.88691857397166e-47	-0.855099999133206	195	0.31	3.40607671787625e-43	other	BNIP3L
2.00516661394425e-47	-1.01993047323967	94	186	3.61952625483076e-43	other	G6PD
3.47542728897561e-47	-1.23977667121597	0.05	122	6.27349379932988e-43	other	RHPN2
3.85930238140106e-47	-1.1515564547334	104	196	6.96642672866706e-43	other	DUSP6
1.06362625540703e-46	-0.469300095723146	352	0.5	1.91995175363523e-42	other	CD151
1.64350377347908e-46	-0.985053173604483	115	213	2.96668866150709e-42	other	SLC2A10
2.45191633304324e-46	-1.22779762961803	67	147	4.42595417277636e-42	other	MUC5B
2.4715026897994e-46	-1.0176820703186	89	179	4.4613095053569e-42	other	ATP2C2
4.52976519436288e-46	-0.745346212130147	147	256	8.17667915234444e-42	other	PATJ
5.11369594808543e-46	-0.498981002850723	368	504	9.23073255588901e-42	other	CNN3
5.31442487534223e-46	-1.21158122580561	75	157	9.59306834248026e-42	other	ACAD8
5.79740000960719e-46	-0.945521939474022	112	209	1.04648867573419e-41	other	RNF114
1.04668962424508e-45	-0.673784035521445	186	304	1.88937944072479e-41	other	GGCT
2.88277698725719e-45	-0.917471619051084	101	194	5.20370073969796e-41	other	EFHD1
4.9156299656286e-45	-1.64248727876384	38	0.1	8.87320365095619e-41	other	S100A7A
5.24320357455274e-45	-1.20588640002556	52	123	9.46450677242515e-41	other	ETV1
7.87504895497415e-45	-0.641413523258886	212	333	1.42152508686238e-40	other	LAPTM4B
8.86712010701163e-45	-0.463904967031889	475	587	1.60060385051667e-40	other	GPX4
1.01358720891013e-44	-0.756119889456131	147	254	1.82962627080368e-40	other	NAPA
1.22875149892443e-44	-0.671690252404073	175	0.29	2.21801933070849e-40	other	PDIA3
3.01487304075707e-44	-0.560942518240385	242	371	5.44214732587058e-40	other	DAP
3.04263008645969e-44	-0.854653961116355	237	342	5.49225156906839e-40	other	TMEM45A
3.52599780855849e-44	-0.999239824972427	85	171	6.36477864422893e-40	other	VAV3
4.13162955685063e-44	-0.653813901836667	267	389	7.45800451307107e-40	other	AGR2
4.38301476359077e-44	-0.523300536988815	286	421	7.91177994975769e-40	other	MARCKSL1
1.04934056490759e-43	-0.752740541419051	171	0.28	1.89416465371469e-39	other	CYB5A
1.22995063798772e-43	-0.78229303886271	144	248	2.22018389663163e-39	other	CRACR2B
1.29742275766467e-43	-0.646511627743128	199	316	2.34197781986049e-39	other	ECHS1
1.36928656815225e-43	-1.73096456938884	23	72	2.47169918417163e-39	other	PTPRZ1
3.0377579120727e-43	-1.3138790628718	45	111	5.48345680708244e-39	other	REEP6
3.22233070793953e-43	-0.768447202149311	137	239	5.81662916090164e-39	other	AGFG1
5.45554972943056e-43	-1.15027938020164	129	221	9.84781281659511e-39	other	CLCA2
5.64083209611092e-43	-0.745768444769323	216	329	1.01822660166898e-38	other	ATP1B1
5.64458945441721e-43	-0.814558885236537	126	225	1.01890484241685e-38	other	JPT2
1.04048429234683e-42	-0.452418582065124	0.35	487	1.87817819611527e-38	other	NUPR1
1.49391839177079e-42	-0.635658781473049	197	313	2.69667208898545e-38	other	KDELR2
1.52118212526069e-42	-0.978506856866237	93	179	2.74588585430808e-38	other	SLC31A1
3.41827101520619e-42	-1.27987522467595	254	347	6.1703210095487e-38	other	LBP
6.85871663999002e-42	-0.809961600386782	0.28	393	1.2380669406846e-37	other	VEGFA
1.222668473657e-41	-1.5398439403862	0.04	101	2.20703886179824e-37	other	RND1
1.67079733645538e-41	-0.820030658221038	169	272	3.01595627203561e-37	other	KRT19
2.63056709001179e-41	-0.936160936776908	98	184	4.74843665418028e-37	other	CADPS2
3.36385170428838e-41	-0.613194794175555	235	351	6.07208871141096e-37	other	STAU1
5.87574109926102e-41	-0.746378728904723	142	242	1.06063002582761e-36	other	TSPAN15
6.65565314330395e-41	-0.388865675695372	357	499	1.2014119488978e-36	other	EEF2
2.39569325801418e-40	-1.22377797710308	122	209	4.3244659000414e-36	other	NDUFA4L2
4.8805824277792e-40	-0.38709262848513	0.51	632	8.80993934038424e-36	other	CD9
7.58148183351683e-40	-1.19632623101227	57	125	1.36853328576812e-35	other	MPV17L
2.01429912674924e-39	-0.328450931693205	0.49	643	3.63601135369505e-35	other	CFL1
2.15248983971955e-39	-0.719690131751318	0.14	239	3.88545940967776e-35	other	SMIM14
4.13604360737286e-39	-0.878762838612879	107	194	7.46597231566874e-35	other	PDE4B
4.35786341230398e-39	-0.899508798429832	0.1	185	7.86637924554992e-35	other	SLC25A37
5.611894803988e-39	-1.02178905539372	73	148	1.01300313106787e-34	other	ESRP2
1.0760948918261e-38	-0.88597400821832	208	304	1.94245888923529e-34	other	ERRFI1
1.23485438969718e-38	-0.741041465669911	133	227	2.22903565884237e-34	other	SQOR
1.35843843557134e-38	-0.612777088578593	218	328	2.45211722004982e-34	other	REEP5
1.8197911366308e-38	-0.670434656997703	159	261	3.28490498073226e-34	other	PIK3R3
3.5521152121451e-38	-0.607458424626411	186	293	6.41192316944312e-34	other	RTN3
8.82926509338911e-38	-0.672587703360694	244	349	1.59377064200767e-33	other	CEACAM6
8.91482874432616e-38	-0.863490025425996	93	175	1.60921573663831e-33	other	ARFGEF2
1.02156348424891e-37	-0.740878494833296	0.14	235	1.84402424541772e-33	other	CFAP298
1.17653896930838e-37	-0.548520477771789	232	347	2.12377049349855e-33	other	COPG1
1.20184761850572e-37	-0.415230993140127	411	536	2.16945513616468e-33	other	BST2
1.26268449435907e-37	-0.888341587952354	93	174	2.27927178076755e-33	other	EFNA1
1.60633268708733e-37	-0.624908188327341	177	281	2.89959113346133e-33	other	PGRMC1
2.24140517973225e-37	-0.529785480700542	224	339	4.04596048993468e-33	other	SERINC2
2.70494430960936e-37	-0.749060190935928	139	233	4.88269497327585e-33	other	MGAT4A
2.98398276241097e-37	-0.419161933564789	0.54	625	5.38638728442803e-33	other	SPINT2
4.14982350318475e-37	-0.868195041936186	111	196	7.4908464055988e-33	other	DHRS3
5.27140740056868e-37	-0.845287672572004	97	179	9.51541749876652e-33	other	PLPP2
6.76534218206163e-37	-0.721583351221653	182	281	1.22121191728394e-32	other	IFNGR2
8.82704058799061e-37	-1.50975663110904	0.03	0.08	1.59336909653819e-32	other	CA9
1.01516225391119e-36	-0.963995829912379	71	143	1.83246938453509e-32	other	SUSD2
1.25008942156336e-36	-0.379801089913172	533	0.65	2.25653641486402e-32	other	APP
1.46921899544003e-36	-0.75333752355668	126	216	2.6520872086688e-32	other	NUCB2
1.83191710683707e-36	-0.802289294556505	116	203	3.3067935695516e-32	other	DBI
4.12143393067544e-36	-0.521735404830514	249	363	7.43960038826225e-32	other	GOLM1
4.25984685227074e-36	-0.633125028986437	207	312	7.68944955303391e-32	other	SULF2
1.7945756355734e-35	-1.26970429341979	37	91	3.23938847977355e-31	other	CXADR
1.8482396354362e-35	-0.74922621196155	123	0.21	3.33625736592588e-31	other	TMEM123
1.94409636818277e-35	-1.49695173435185	25	71	3.50928835420673e-31	other	NXPH4
3.62680054260314e-35	-0.711751506542887	128	217	6.54673765945292e-31	other	IL13RA1
4.99658698263282e-35	-0.740937586563255	138	229	9.01933916235051e-31	other	SPDEF
6.13919223054001e-35	-0.672954453003921	144	237	1.10818558953478e-30	other	LONP2
7.93385298545133e-35	-0.4858149665358	243	357	1.43213980240382e-30	other	EEF1G
8.01481632785823e-35	-1.18218867482713	48	107	1.44675449534169e-30	other	C2CD4A
8.52008154760804e-35	-0.941705268878324	72	142	1.53795992015873e-30	other	VAPB
9.64227685187887e-35	-0.512450829589297	239	0.35	1.74052739453265e-30	other	EIF3B
1.07548333493039e-34	-1.28704857642541	149	237	1.94135496788284e-30	other	APOD
1.23877432549421e-34	-0.59554619815104	191	293	2.2361115349496e-30	other	LMAN2
1.7899552062503e-34	-0.642346755171493	159	255	3.23104814280241e-30	other	KIAA1522
1.82562419669936e-34	-0.59156414569839	171	271	3.29543423746202e-30	other	ALDH9A1
1.97861393707523e-34	-0.579657435516834	187	0.29	3.5715960178145e-30	other	TMED3
3.85703921390858e-34	-0.576405440438231	195	297	6.96234148502637e-30	other	PSMA7
4.45353344531736e-34	-0.662734686334576	149	242	8.03907322214237e-30	other	KTN1
4.84006375879325e-34	-0.529161636127528	203	308	8.73679909099769e-30	other	ATP5F1E
5.30319952875123e-34	-0.908797263257724	68	135	9.57280546934884e-30	other	OBSL1
7.79533381553212e-34	-0.795634751358053	102	181	1.4071357070417e-29	other	BEX4
1.80608812158529e-33	-0.587603546316109	295	0.4	3.26016966827361e-29	other	S100P
1.83236617364638e-33	-0.534151519520454	227	333	3.30760418004908e-29	other	STT3B
2.52518866651529e-33	-0.833429157697962	102	0.18	4.55821806192676e-29	other	LRATD2
4.72443507423672e-33	-0.606897555714346	184	281	8.52807775250471e-29	other	UAP1
6.23346327509026e-33	-0.805570342638105	93	168	1.12520245578654e-28	other	EIF3H
6.24558505518313e-33	-0.73791794906496	106	186	1.12739055831111e-28	other	TMEM63A
6.49317692849336e-33	-0.386933751256833	333	454	1.17208336736234e-28	other	S100A11
6.60921443686974e-33	-0.831469275110041	89	164	1.19302929799936e-28	other	RAB3D
7.75056836333633e-33	-0.548318390868315	332	438	1.39905509526584e-28	other	ENO1
7.91668540442002e-33	-0.711407768856667	0.12	204	1.42904088235186e-28	other	CRYBG1
9.22646700444268e-33	-0.724674858848994	139	226	1.66546955897195e-28	other	APMAP
1.62722937385578e-32	-1.00034502558025	61	124	2.93731174274706e-28	other	DBNDD1
2.23433523185475e-32	-0.42118289570685	268	384	4.03319852702102e-28	other	GNB2
2.53439601141894e-32	-0.516788547826704	236	341	4.57483824021233e-28	other	UBE2I
3.10003219382122e-32	-1.01842057081695	53	112	5.59586811306669e-28	other	IQGAP2
3.14576982411753e-32	-1.00484661154667	55	115	5.67842910951455e-28	other	NUDT9
3.1660091358963e-32	-0.604327162421544	165	259	5.7149630912064e-28	other	MAGED1
4.07442685294886e-32	-0.588227167782843	168	263	7.354747912258e-28	other	ADRM1
4.22686249583327e-32	-0.643807029582931	141	229	7.62990949122863e-28	other	DNAJC5
5.86295043897984e-32	-0.388544112025455	0.38	497	1.05832118374025e-27	other	LY6E
7.54015051675778e-32	-0.7170458062124	103	181	1.36107256977995e-27	other	SREBF1
7.63958513467376e-32	-0.55133808468233	284	387	1.37902151265996e-27	other	FXYD3
1.85900651254641e-31	-0.827396498709016	93	167	3.35569265579752e-27	other	FAM162A
2.53377952812134e-31	-0.857416121251665	77	145	4.57372542621182e-27	other	TMX4
2.79273551478994e-31	-0.801781213888852	0.1	175	5.04116687774732e-27	other	FOXA1
3.04243000661281e-31	-0.410830139469803	289	403	5.49189040493678e-27	other	CTNND1
3.52761915246891e-31	-0.543737724697674	172	267	6.36770533212162e-27	other	PNPLA2
4.70265270252393e-31	-0.817794338212964	102	177	8.48875839332594e-27	other	PDP1
8.67343654624443e-31	-0.591365522684728	151	241	1.56564203096258e-26	other	ETFB
1.11147680478736e-30	-0.700099562245908	193	282	2.00632678032166e-26	other	ECE1
1.28435657762781e-30	-0.657430949915177	0.12	201	2.31839205827595e-26	other	PTPA
1.78805033513612e-30	-0.870910605690472	76	142	3.22760965995421e-26	other	SHB
2.33491654870712e-30	-0.575760419983839	151	0.24	4.21475786207122e-26	other	NPDC1
2.43537608302183e-30	-0.529488810223266	281	379	4.39609736746271e-26	other	CXCL17
2.4773176655829e-30	-0.407158109100669	315	429	4.47180611814369e-26	other	TSPAN13
2.57650703413194e-30	-0.653670603906339	144	0.23	4.65085284731156e-26	other	SCNN1A
2.78581404260836e-30	-0.39661745441572	301	416	5.02867292831235e-26	other	HNRNPA2B1
3.00937508021526e-30	-0.538979131894521	0.2	297	5.43222295729656e-26	other	TAX1BP1
3.73161704039717e-30	-0.979317587452837	55	112	6.73594191962094e-26	other	LMBR1
4.09856728929481e-30	-0.799606440228473	102	175	7.39832381390606e-26	other	CLN3
4.20827572658044e-30	-0.598708024315781	189	282	7.59635851405036e-26	other	EPPK1
4.31569244773119e-30	-0.681819586173428	258	346	7.79025643739958e-26	other	BHLHE40
4.50623277375898e-30	-0.855283512324214	379	433	8.13420077991233e-26	other	CP
4.52947620072744e-30	-0.52649738331024	233	334	8.1761574899331e-26	other	PYGB
4.86691594788089e-30	-0.611458457759739	148	234	8.78526997751979e-26	other	APRT
8.23148626333578e-30	-0.551398031710353	0.18	273	1.48586558539474e-25	other	CBX3
8.63721520211563e-30	-0.433580524370868	274	382	1.55910371613389e-25	other	APLP2
9.52841128876848e-30	-0.673440730246385	135	218	1.7199735217356e-25	other	CFDP1
1.04237481100128e-29	-0.384634567557827	327	442	1.88159077133841e-25	other	PKM
1.38301750307381e-29	-0.766937268654735	99	171	2.49648489479853e-25	other	ARFIP2
1.43052574523217e-29	-0.870119999593824	78	144	2.58224202271859e-25	other	COL10A1
1.64971916149701e-29	-0.451440061528797	257	362	2.97790805841825e-25	other	HSP90AB1
1.98995454508392e-29	-0.563023299362716	165	254	3.59206694933099e-25	other	NDUFB9
2.28922473937786e-29	-0.521830449826959	222	319	4.13227957705098e-25	other	EZR
2.29085911197115e-29	-0.474215869881438	212	311	4.13522978301912e-25	other	CALM2
2.37264678424701e-29	-1.25911788264319	29	73	4.28286471024428e-25	other	TRPV6
3.57363193292602e-29	-0.569980725462289	0.22	314	6.45076300212477e-25	other	IER3
5.93936183316373e-29	-0.433382312223493	233	336	1.07211420450439e-24	other	HDLBP
6.93979389352072e-29	-0.489899632733224	222	0.32	1.25270219571942e-24	other	PDXK
7.35422497682088e-29	-0.534693840049145	0.19	283	1.32751115056594e-24	other	SLC44A2
8.73289626225727e-29	-0.668917906997628	0.2	288	1.57637510430006e-24	other	CAMK2N1
9.01789137050003e-29	-0.647744894095666	143	226	1.62781957128896e-24	other	TTYH3
9.35854917944248e-29	-0.604836302626375	158	244	1.68931171238116e-24	other	CLDN7
9.39615137606782e-29	-0.824192109411115	77	142	1.696099284894e-24	other	ACY1
1.06105122202882e-28	-0.620878605286831	134	216	1.91530356088423e-24	other	HMGN1
1.07707262507071e-28	-0.617966465115358	163	249	1.94422379551513e-24	other	TM4SF1
1.17661001739217e-28	-0.852377796748417	105	178	2.12389874239461e-24	other	AQP5
1.18016583562307e-28	-0.72306775404222	106	0.18	2.1303173498832e-24	other	TSPAN9
1.22080734326694e-28	-0.392350128510446	418	524	2.20367933533116e-24	other	CD44
1.27137959197209e-28	-0.413559789252272	255	359	2.29496730146882e-24	other	PLXNB2
1.72977352960776e-28	-0.38327231292758	354	464	3.12241419829497e-24	other	YWHAZ
2.01198412934503e-28	-1.25493742304784	31	76	3.63183255188071e-24	other	WEE1
2.28225226551778e-28	-0.929614269398821	91	159	4.11969356448614e-24	other	MCAM
2.28383781995474e-28	-0.348094511816563	325	441	4.12255564880031e-24	other	DSTN
2.63782917213247e-28	-0.553540506507991	174	262	4.76154543861632e-24	other	PHLDA1
2.89843288922443e-28	-0.71437019052327	115	0.19	5.23196120833902e-24	other	SEC61G
3.61766993024464e-28	-0.327118440697472	319	434	6.53025599108461e-24	other	ZFP36L1
3.63863995097143e-28	-0.545760250022962	151	237	6.56810897549853e-24	other	EIF2AK1
3.68890312671244e-28	-0.504929326785189	343	442	6.65883903402862e-24	other	MT2A
3.91633077523327e-28	-0.548161184883602	161	248	7.06936868237357e-24	other	CD46
4.11225799584035e-28	-0.55560624046279	165	252	7.42303690829142e-24	other	CALR
4.99708564323441e-28	-0.659087933833096	121	198	9.02023929460243e-24	other	CIB1
7.30526375844081e-28	-1.2932591382231	27	69	1.31867316103615e-23	other	ENPP3
9.45663712013524e-28	-0.350281242376671	285	395	1.70701756655561e-23	other	RRBP1
9.67891377092969e-28	-0.675423816525488	135	213	1.74714072479052e-23	other	B4GALT5
2.41873024415457e-27	-1.00116607074425	129	201	4.36604996372342e-23	other	PI3
2.75676024296726e-27	-0.552822355432164	203	293	4.9762279145802e-23	other	CCT6A
5.63378524753296e-27	-0.823976652462576	96	163	1.01695457503217e-22	other	COL15A1
6.36285673444741e-27	-0.351277778868243	404	508	1.1485592691351e-22	other	JUNB
7.16991674210916e-27	-0.429869248809324	275	376	1.29424167111812e-22	other	CLDN4
7.51931461573242e-27	-0.553358126855545	162	246	1.35731148128586e-22	other	DNAJA2
8.01021217944913e-27	-0.654973206491324	109	181	1.44592340051236e-22	other	PRKAA1
9.66082041266488e-27	-0.520262897633069	188	276	1.74387469269014e-22	other	NDUFA4
1.07564356775082e-26	-0.878623587833364	0.07	0.13	1.94164420414701e-22	other	GFOD2
1.09241656553644e-26	-0.871664847864461	65	123	1.97192114244983e-22	other	VWF
1.1852070953217e-26	-0.690492387171084	101	171	2.1394173277652e-22	other	NIPSNAP2
1.42913584563207e-26	-0.677990808987306	108	0.18	2.57973311495045e-22	other	SRPRB
2.02712428250557e-26	-0.599565677304902	0.14	218	3.65916204235081e-22	other	DPM1
2.54691398812979e-26	-0.477042369033947	191	281	4.59743443997308e-22	other	SUMF2
2.77079628247978e-26	-0.584667036963226	157	239	5.00156436950425e-22	other	MIDN
2.93260677279426e-26	-0.504624774971216	202	291	5.29364848557092e-22	other	HIST1H1C
3.20735879402375e-26	-0.71803019130012	0.1	168	5.78960335909227e-22	other	NMRAL1
3.50198891121026e-26	-0.926517691603673	57	111	6.32144018362564e-22	other	SPRY4
3.60147372447312e-26	-0.362229070190334	298	403	6.50102022004643e-22	other	HSPA8
4.44878077995629e-26	-0.536343808762893	172	256	8.0304941858991e-22	other	COMT
4.51241909375013e-26	-0.679706350835973	0.1	169	8.14536770612836e-22	other	AUTS2
4.97076832351187e-26	-0.444897341148417	265	361	8.97273390077128e-22	other	SDC1
6.34895284634059e-26	-0.608978576859935	127	202	1.14604947829294e-21	other	NDUFAB1
7.48720831525327e-26	-0.951029044570108	0.05	101	1.35151597298637e-21	other	ABCA12
8.6346448157662e-26	-0.46548540727304	286	381	1.55863973569396e-21	other	CEBPB
8.6993077414993e-26	-0.638311629830305	116	188	1.57031204041804e-21	other	SRPK1
1.06032587049026e-25	-1.0379020053559	41	88	1.91399422882197e-21	other	TMC4
1.90395707782895e-25	-1.17862102703121	38	82	3.43683292118904e-21	other	PEG3
2.05440174710786e-25	-0.246087934194075	457	581	3.7084005937044e-21	other	SERF2
2.59617318401274e-25	-0.618420982518681	137	213	4.6863522144614e-21	other	ESRP1
2.6702024732798e-25	-0.95104313345766	51	101	4.81998248451737e-21	other	LDHB
3.03493429154904e-25	-0.53649083411469	172	254	5.47835988967518e-21	other	C4orf3
3.17495576596723e-25	-0.490356362861456	183	269	5.73111265314745e-21	other	PPP1CB
3.20828094373901e-25	-0.593068402350966	141	218	5.79126793154328e-21	other	TOP1
3.42948880207429e-25	-1.01065798975488	52	103	6.1905702366243e-21	other	PRR27
4.45776794586582e-25	-1.00103778407643	45	93	8.04671691908239e-21	other	LPO
4.63167764655686e-25	-0.742169153828981	82	144	8.3606413197998e-21	other	PLK2
4.69228220662963e-25	-0.419576472554034	248	342	8.47003861118714e-21	other	IFITM3
5.60319707403509e-25	-0.889140170177647	57	0.11	1.01143310383407e-20	other	GUCY1A1
5.6122847690746e-25	-0.721552490387092	355	432	1.01307352366566e-20	other	PIP
7.90615301694768e-25	-0.907338386761183	57	0.11	1.42713968108923e-20	other	MAD2L2
9.18007653069626e-25	-0.754710045044013	78	137	1.65709561455598e-20	other	NCOA3
1.11378951164189e-24	-0.906012492596454	51	101	2.01050144746477e-20	other	DCP2
1.25039876199149e-24	-0.503027161109013	394	477	2.25709480527083e-20	other	DDIT4
1.33469051141392e-24	-0.5323989373641	165	246	2.40924984215326e-20	other	UBE2V1
1.33548757200242e-24	-0.527851575992975	183	266	2.41068861622156e-20	other	LAMP2
1.49837222702332e-24	-0.683004114426544	164	0.24	2.7047117069998e-20	other	P4HA1
1.74233057869005e-24	-0.824651701823877	143	214	3.14508092759341e-20	other	EGLN3
1.75872076542587e-24	-0.66482241783213	101	168	3.17466685367024e-20	other	CANX
1.80883033193265e-24	-0.732450499210723	94	158	3.26511963217163e-20	other	HSD17B4
1.9075270712685e-24	-0.9661564590841	67	122	3.44327711634677e-20	other	ORM1
2.09825114934831e-24	-1.2823949381804	25	62	3.78755314968863e-20	other	SLC28A3
2.51110579707995e-24	0.377688989528591	858	753	4.53279707430901e-20	other	IGKC
2.53812848929298e-24	-0.59938523934848	143	218	4.58157573602276e-20	other	POR
3.02749160118959e-24	-0.58978879362099	165	243	5.46492508930734e-20	other	ITGB6
3.23435797181863e-24	-0.894060232441032	64	118	5.83833957492981e-20	other	STC1
3.32444747700811e-24	-0.904828361054779	56	107	6.00096014074733e-20	other	AP1G2
3.40980983885422e-24	-0.511497705797041	169	251	6.15504774011574e-20	other	BCL3
4.07236260167485e-24	-0.772174291666635	92	154	7.35102173228327e-20	other	MCM4
4.18741351592562e-24	-0.560960081769992	316	404	7.55870013759733e-20	other	CFB
4.7156137218186e-24	-0.581955220039311	138	212	8.51215432925475e-20	other	XRN2
5.59984530054947e-24	-0.362575796167347	282	382	1.01082807520218e-19	other	ACTG1
6.1534796021271e-24	-0.686690608989833	0.1	165	1.11076460297996e-19	other	SEPHS2
6.29433158894377e-24	-0.491648151644581	169	0.25	1.13618979512024e-19	other	RAB14
6.38307463917129e-24	-0.566798693250628	147	222	1.15220880311681e-19	other	PSMF1
7.12187184714083e-24	-0.46311295246583	215	302	1.28556908712739e-19	other	CNBP
7.13711235168298e-24	-0.557306444860461	148	224	1.28832015060229e-19	other	LRPPRC
1.03102432127614e-23	-0.460778158810826	202	288	1.86110200233556e-19	other	ECH1
1.13604844404057e-23	-0.523897003734093	155	233	2.05068104633763e-19	other	SRPRA
1.20948773930465e-23	-0.389886864475489	249	342	2.18324631821882e-19	other	VAMP8
1.23549445862784e-23	-0.541153250407043	153	0.23	2.23019104726911e-19	other	RTF2
1.51986700931177e-23	-0.390494676107593	218	309	2.74351193850867e-19	other	GOLPH3
1.60971830943499e-23	-0.503215699061147	249	333	2.90570252036111e-19	other	IER2
1.610903965251e-23	-0.684942463138443	95	158	2.90784274767459e-19	other	ADSS
1.89294768962099e-23	-0.934352938389065	47	94	3.41695987453485e-19	other	TFAP2A
2.04407233582546e-23	-0.33960495745354	309	0.41	3.68975497339855e-19	other	RHOC
2.09154596094689e-23	-0.684557573396483	88	148	3.77544961410523e-19	other	CCL28
2.6422017907566e-23	-0.946527652335167	47	93	4.76943845249473e-19	other	CRAT
3.66624178522484e-23	-0.159463334110033	735	821	6.61793304650936e-19	other	OAZ1
3.87348865101397e-23	-0.625634118295932	108	174	6.99203436394531e-19	other	LIMCH1
4.24519860701142e-23	-0.338970663365662	294	394	7.66300800551632e-19	other	SSR2
4.32233441652168e-23	-0.546471544594738	0.14	214	7.80224585526328e-19	other	HMG20B
4.37991573605441e-23	-0.589085270834866	128	199	7.90618589515181e-19	other	AAMP
4.94299605176775e-23	-0.676438488967423	98	0.16	8.92260217304597e-19	other	POLR2K
5.23616638175486e-23	-0.528372737030495	166	244	9.45180393570569e-19	other	DDR1
5.34500893503171e-23	-0.581530835555919	149	223	9.64827562862575e-19	other	SLC7A5
6.51277019664343e-23	-0.483448256682726	166	244	1.1756201481961e-18	other	NHP2
6.96143417129053e-23	-0.799686264005896	0.07	125	1.25660848225965e-18	other	AACS
7.84961230966506e-23	-0.621078947269021	0.11	176	1.41693351801764e-18	other	MTSS2
7.98204635843422e-23	-0.392473667026645	246	338	1.44083918816096e-18	other	RHOA
8.84548620467744e-23	-0.64796049945375	136	207	1.59669871480632e-18	other	HIST1H1B
9.8340753953233e-23	-0.553850589758735	151	226	1.77514894960981e-18	other	MAL2
1.04323913589064e-22	-0.384491548463519	244	334	1.88315096419619e-18	other	PEBP1
1.05232804873745e-22	-0.473111804262169	0.17	249	1.89955736077598e-18	other	TRPS1
1.09794487452175e-22	-0.586631707248785	112	179	1.98190029299921e-18	other	ATP5F1B
1.13122438500157e-22	-0.789927544780021	73	129	2.04197313736633e-18	other	ACAT1
1.16486871746293e-22	-1.01524040241918	0.04	82	2.10270452189233e-18	other	LRG1
1.441994102113e-22	-0.642620965085845	114	0.18	2.60294355372418e-18	other	LAMA5
1.59613010536393e-22	-0.553294523374672	138	0.21	2.88117445319243e-18	other	ENY2
1.65155972374023e-22	-0.368317017827287	312	408	2.98123045732349e-18	other	AKT1
1.65300869517462e-22	-0.788071757652065	77	133	2.98384599565971e-18	other	FAH
1.70262172639443e-22	-0.604536796404019	0.11	175	3.07340247831458e-18	other	SND1
1.84948183122917e-22	-0.462273801006947	167	245	3.33849965355178e-18	other	TUFM
1.95406578689276e-22	-0.463020879912271	193	275	3.52728415192013e-18	other	CHMP4B
1.95896452711528e-22	-0.622263208692848	119	186	3.53612686789579e-18	other	SLC38A1
2.18007861826532e-22	-0.632299816129387	103	166	3.93525991383072e-18	other	ZNF217
2.32621474510911e-22	-0.48012834890769	177	255	4.19905023639645e-18	other	NME4
2.35135754074301e-22	-0.841120611582827	65	117	4.24443549679521e-18	other	TK2
2.61300623837939e-22	-0.554210229556407	138	209	4.71673756089864e-18	other	RPN2
3.16244661568367e-22	-0.880939310707591	58	107	5.70853238597059e-18	other	IRX5
3.2481224593894e-22	-0.606168852040617	111	176	5.86318585144381e-18	other	AZIN1
3.27162873142114e-22	0.182455789514577	785	684	5.9056170230883e-18	other	VIM
3.5206434566393e-22	2.24509242020646	53	13	6.3551135035796e-18	other	USP17L15
3.75100073202001e-22	-0.516483260817521	154	229	6.77093142136931e-18	other	TNFSF10
4.92823686613892e-22	-0.467753618024992	191	272	8.89596036706737e-18	other	PPIB
5.03157577185235e-22	-0.265671964321392	276	0.37	9.08249742577068e-18	other	CLU
5.41088147867981e-22	-0.690276426982684	181	252	9.76718215716492e-18	other	THY1
6.99854731171332e-22	-0.300250178588488	482	0.57	1.26330777523737e-17	other	SELENOW
7.09115552822872e-22	-0.731462291140424	78	134	1.28002448440057e-17	other	GID8
8.35420088896829e-22	-0.517794718819053	154	228	1.50801680246767e-17	other	TMED2
8.47533235469951e-22	-0.936746631542582	48	93	1.52988224334681e-17	other	MAP7
9.53358164115737e-22	-0.497695333955253	159	234	1.72090682204532e-17	other	COPB2
1.12551201535109e-21	-0.642950583544867	104	167	2.03166173891025e-17	other	ATP9A
1.55983505363379e-21	-0.48742477815432	165	241	2.81565825531435e-17	other	SEC61A1
1.5775173641174e-21	-0.619032230612649	113	177	2.84757659396832e-17	other	NACC1
1.66103842208395e-21	-0.537192123843047	169	243	2.99834045570374e-17	other	ANTXR1
2.01694127906672e-21	-0.520920911346136	147	219	3.64078070284334e-17	other	NUTF2
2.03324646710446e-21	-0.75918217809792	68	0.12	3.67021319777027e-17	other	GNL3
2.71528446420021e-21	-0.6258749620167	124	0.19	4.90135998632781e-17	other	COL12A1
2.80168789979007e-21	-0.363750722462069	241	329	5.05732682791106e-17	other	REXO2
3.07196109847418e-21	-0.731166186069852	0.07	122	5.54519697885574e-17	other	SLC39A6
3.23261438231082e-21	-0.841481628175987	58	106	5.83519222150927e-17	other	MEGF9
3.79484456287884e-21	-0.711283615931115	87	144	6.8500739204526e-17	other	GALNT6
4.04028337422396e-21	-0.761037631417161	68	119	7.29311551881168e-17	other	RHPN1
4.05554882692446e-21	-0.469826153240883	157	0.23	7.32067118748134e-17	other	NFIC
4.11161690907149e-21	-0.565024824089434	119	185	7.42187968256495e-17	other	LGALS8
4.5870486984091e-21	-0.526220281623913	69	0.12	8.28008160549827e-17	other	SCGB3A1
4.90122773803552e-21	-1.26513538893092	27	62	8.84720618992792e-17	other	GLYATL2
5.01934411826178e-21	-0.530722966098128	83	0.14	9.06041806787433e-17	other	GPX3
5.22434488102842e-21	-0.541128600962056	161	233	9.43046494474441e-17	other	METRN
5.28426651658165e-21	-0.490333600289839	154	226	9.53862948908154e-17	other	TMED7
5.50101582942794e-21	-0.757435240154897	77	131	9.92988367370038e-17	other	ERGIC1
6.24427916451226e-21	-0.404642930512064	288	375	1.12715483198611e-16	other	LGALS3
7.32788191847738e-21	-0.262348423864206	372	478	1.32275596510435e-16	other	CTTN
7.73577343547552e-21	-0.570016993397888	111	174	1.39638446283769e-16	other	SF3B5
8.07730950811765e-21	-0.344510413690112	517	592	1.45803513931032e-16	other	KRT8
8.48742900395035e-21	-1.33587850795036	0.02	51	1.53206580950308e-16	other	LPAR3
9.9724742932331e-21	-0.492287744638067	136	205	1.80013133467151e-16	other	UBXN4
1.08460186000528e-20	-0.685971394904957	82	137	1.95781481749553e-16	other	SNTB1
1.14501323677121e-20	-0.542561391980867	125	191	2.06686339369571e-16	other	RAB2A
1.3077122745256e-20	-0.229548576608161	0.55	658	2.36055142674616e-16	other	ANXA2
1.46720486191136e-20	-1.14457811329965	27	62	2.64845149623619e-16	other	CA8
1.54976309025072e-20	-0.535956704738215	133	0.2	2.79747735421157e-16	other	RHBDD2
1.5965286396674e-20	2.38845659537764	46	0.01	2.88189384746362e-16	other	FAM90A1
1.72736545480137e-20	-0.959873677582904	77	129	3.11806738246195e-16	other	CXCL1
1.79067861878841e-20	-1.07152764387361	38	76	3.23235397477496e-16	other	ORM2
2.04449629315642e-20	-0.545493012455298	136	204	3.69052025877666e-16	other	SERINC3
2.15106380221751e-20	-1.15054154435676	25	58	3.88288526938283e-16	other	AR
2.19134405687683e-20	-0.399260177485273	221	303	3.95559515706837e-16	other	HDGF
2.32112855153017e-20	-0.344565243267248	254	342	4.18986914836711e-16	other	TM9SF2
2.33872500418986e-20	-0.654548549460662	0.09	147	4.22163250506312e-16	other	ICA1
2.63766987349642e-20	-0.38318248501679	221	304	4.76125788864838e-16	other	INF2
2.68509751055617e-20	-0.622655660848896	147	214	4.84686951630494e-16	other	COL11A1
2.83225858007937e-20	-0.530670672749775	137	205	5.11250996290127e-16	other	NDUFV2
3.14173291302485e-20	-0.650492349932623	88	144	5.67114208130116e-16	other	FAM174B
3.37040470556145e-20	2.91382035733632	0.04	6	6.08391753400897e-16	other	USP17L3
3.63049871624568e-20	-0.471520227443416	174	248	6.55341323269508e-16	other	IMPAD1
3.68512959633132e-20	-0.431143191698219	172	246	6.65202743433767e-16	other	ZFAND3
4.08479153690634e-20	-0.918183026641205	0.04	0.08	7.37345720326963e-16	other	GPD1L
4.18321655523118e-20	-0.383910612698599	492	563	7.55112420384781e-16	other	KRT7
4.20751376556382e-20	-0.728376375770527	82	136	7.59498309821925e-16	other	GPI
4.41529132747454e-20	-0.551068944414244	299	365	7.9700423752243e-16	other	LUM
5.0527318080749e-20	-0.503149852175763	135	203	9.120686186756e-16	other	ACAA1
5.41935543638167e-20	-0.699714865508796	0.09	145	9.78247849821256e-16	other	NOP16
5.47353734816371e-20	-0.914227160431857	44	86	9.88028226717031e-16	other	GSS
5.7230030224563e-20	-0.605416000886632	102	161	1.03305927558359e-15	other	SCAMP4
5.80189401545113e-20	-0.317171032255558	266	356	1.04729988872908e-15	other	TTC3
6.20732809539096e-20	-0.628770060160534	95	153	1.12048479449902e-15	other	SEC23B
6.91725287343425e-20	-1.13095222347259	24	56	1.24863331618362e-15	other	LINGO1
7.40002006064048e-20	-0.626321493249067	98	157	1.33577762114621e-15	other	RGL2
7.57532702563396e-20	-1.17628590329466	25	57	1.36742228139719e-15	other	GSTM3
8.03177130015497e-20	-0.380200326582435	216	297	1.44981503739097e-15	other	TPD52L2
8.31245737445289e-20	-0.613458999842604	102	161	1.50048168066249e-15	other	SLC25A1
8.62215349990898e-20	-0.565254134272051	116	179	1.55638492826857e-15	other	RBX1
1.111537374767e-19	-0.538540773290523	127	191	2.0064361151919e-15	other	SLC40A1
1.17047435022068e-19	-1.01831833540318	31	66	2.11282324958335e-15	other	AIF1L
1.19543359469536e-19	-0.412461230882899	183	258	2.1578771817846e-15	other	PSMB1
1.20480855044645e-19	-0.611269227035322	91	147	2.17479991441089e-15	other	SEC61B
1.23286809690103e-19	-0.626569107297574	133	196	2.22545020171604e-15	other	PFKP
1.24797694729166e-19	-0.636874721446186	235	307	2.25272318755618e-15	other	CRISP3
1.36901400425071e-19	-0.4005978832497	213	292	2.47120717907296e-15	other	UCP2
1.42897863450123e-19	-0.506067556176416	142	209	2.57944933313816e-15	other	CYC1
1.44091132729937e-19	-0.427926257179888	194	0.27	2.60098903690809e-15	other	VWA1
1.45753884172566e-19	-1.17237417322674	0.43	469	2.63100336319899e-15	other	MUCL1
1.50210211051473e-19	-0.477758169118534	156	226	2.71144451969014e-15	other	ATP6V0D1
1.59428788574295e-19	-0.495648379380626	131	196	2.87784906255459e-15	other	SF3B3
1.70460655082648e-19	-0.521692525988843	123	187	3.07698528489687e-15	other	SPG21
1.73777498027942e-19	-0.51070859091982	138	205	3.13685761690237e-15	other	RER1
1.9114860451283e-19	-0.612108613264608	95	152	3.45042346006109e-15	other	CPD
2.07827117930044e-19	-0.641534848527274	96	152	3.75148730575523e-15	other	SOX9
2.37871683777433e-19	0.505249352522255	622	563	4.29382176386644e-15	other	MT-ND6
2.38942300340251e-19	-0.407781037457644	198	275	4.31314746344188e-15	other	ARF1
2.7864995043263e-19	-0.347489966402288	222	304	5.02991025525941e-15	other	H2AFJ
2.80295063609158e-19	-0.731384970078107	62	109	5.05960619320892e-15	other	CD164
2.84464454211555e-19	-0.811477692171314	57	102	5.13486786297277e-15	other	RAB11A
2.99887079085937e-19	-0.588548823881582	112	172	5.41326166458025e-15	other	MOB3A
3.3058668294756e-19	-0.404832605518181	193	268	5.96742021388641e-15	other	ANXA4
3.44171514900569e-19	-0.752846527640247	77	128	6.21264001547017e-15	other	ANGPTL2
3.58296407549413e-19	-0.634941501669264	87	141	6.46760845267445e-15	other	SEC63
4.13696387539411e-19	-0.443178917167663	173	245	7.46763349147392e-15	other	STT3A
4.76218941209953e-19	-0.706932159466202	0.06	106	8.59622810778086e-15	other	DMBT1
5.71858364747826e-19	-0.707549271844937	71	121	1.0322615342063e-14	other	CDC25B
5.80278472486259e-19	-0.667706130945798	89	143	1.04746067068495e-14	other	GSR
5.92857674690306e-19	-0.736053920979485	0.07	118	1.07016738858347e-14	other	CLDN3
5.98801686023037e-19	-0.302313073528444	291	379	1.08089692344018e-14	other	EIF4A1
6.59847375222863e-19	-0.835574006498669	55	99	1.19109049701479e-14	other	SLC26A4
6.88430341911809e-19	-1.18285926462949	21	0.05	1.24268561018501e-14	other	HTN1
7.7489537850327e-19	-0.675258554102956	93	147	1.39876364773625e-14	other	ECM1
8.18480498150137e-19	-0.433683838772253	172	243	1.47743914721081e-14	other	SELENOH
9.77320141245281e-19	-0.283760390972226	0.41	505	1.76416058696186e-14	other	S100A16
1.09003119110514e-18	-0.703489714412875	0.17	234	1.9676153030639e-14	other	GPRC5A
1.32532940715056e-18	-0.442258218952928	173	244	2.39235211284747e-14	other	ATP6V0B
1.33710700171138e-18	-0.451024442503996	144	0.21	2.41361184878921e-14	other	RERE
1.35981865962908e-18	-0.619111272567544	172	237	2.45460866249645e-14	other	HTRA1
1.38108541256198e-18	-0.632759264007601	0.09	144	2.49299727821562e-14	other	POLD2
1.44198245670156e-18	-0.557436148884691	0.11	169	2.602922532592e-14	other	YES1
1.50699591683075e-18	-0.484783404229824	143	208	2.72027832947119e-14	other	MYO6
1.62074220283506e-18	-0.530579648109164	123	185	2.92560175033756e-14	other	RANGAP1
1.77933955033705e-18	-0.430965439209294	174	245	3.2118858223134e-14	other	ARCN1
1.81624363109147e-18	-0.868260595537904	0.04	78	3.27850137848321e-14	other	SH3BGRL2
1.90713683610467e-18	-0.843596478795278	199	261	3.44257270285254e-14	other	HP
2.14312901554659e-18	-0.580748730344481	0.1	156	3.86856218596315e-14	other	ETFA
2.24023526546416e-18	-0.949722991494974	36	72	4.04384867768935e-14	other	RALGAPA2
2.50304882896098e-18	-0.69673279198738	72	121	4.51825344115746e-14	other	PLVAP
2.63701419700657e-18	-0.683281225773401	105	0.16	4.76007432701657e-14	other	HK2
2.64361742820208e-18	-0.51390646919398	133	196	4.77199381964757e-14	other	AP3D1
2.89348032701846e-18	-0.885231473066294	48	88	5.22302133830103e-14	other	ANKRD37
3.00115731983943e-18	-0.778130120639449	56	0.1	5.41738907804216e-14	other	OSER1
3.0370266512817e-18	-0.537166337588526	117	177	5.4821368082286e-14	other	IFNGR1
3.51836020279531e-18	-0.152224905970043	726	806	6.35099200206581e-14	other	ACTB
3.58942821829783e-18	-0.470976368334593	153	219	6.47927687684941e-14	other	UQCR10
3.77729227080377e-18	-0.390731816778896	213	288	6.81839027802788e-14	other	KIF5B
4.1235115097246e-18	-0.315719871991489	248	0.33	7.44335062620387e-14	other	TMED9
4.2146328127139e-18	-0.821801172302195	53	95	7.60783369022986e-14	other	TBC1D24
4.27362201537902e-18	-0.447971553221291	156	223	7.71431509996067e-14	other	CPNE1
4.39462914207414e-18	-0.390979880688103	213	288	7.93274506435803e-14	other	SLC9A3R2
4.66826204964024e-18	-0.521424109472409	127	188	8.4266798258056e-14	other	PRXL2A
5.44858690378029e-18	-0.978392150990419	31	64	9.8352442200138e-14	other	CDH5
5.68619976503951e-18	-0.753047922913959	77	126	1.02641591958728e-13	other	MYBL2
5.69216090755521e-18	-0.406955034298011	207	281	1.02749196542279e-13	other	SCD
5.77612895355352e-18	-0.550345002754382	117	176	1.04264903740595e-13	other	ZC3H15
5.78328602502265e-18	-0.282149866980902	292	379	1.04394096037684e-13	other	RBM3
5.93754260385439e-18	-0.308181443952721	0.36	441	1.07178581542176e-13	other	DHCR24
6.55736124240458e-18	-0.230583643868098	403	0.5	1.18366927786645e-13	other	ANXA5
6.7731759148084e-18	-0.42280445626224	167	236	1.22262598438206e-13	other	SRM
7.04811410268109e-18	2.27678456185417	38	7	1.27225507667496e-13	other	ELOA3
7.44532235871442e-18	-0.389758294865511	189	261	1.34395513897154e-13	other	CDK2AP1
8.20251232901679e-18	-0.391062048858508	186	258	1.48063550051082e-13	other	GRINA
8.25264169196534e-18	-0.468480355530523	135	198	1.48968435181666e-13	other	MARCH7
9.05480538379461e-18	-0.476345032078712	136	199	1.63448291982877e-13	other	DYNLT1
1.21124061960036e-17	-0.532226409791307	98	153	2.18641044244062e-13	other	QARS
1.25179004460132e-17	-0.476864795639559	144	207	2.25960620950984e-13	other	PLOD1
1.42485816668428e-17	-0.583793341059919	99	154	2.57201147668179e-13	other	TMEM141
1.42606094629056e-17	-0.763740499955806	79	127	2.5741826141491e-13	other	NDRG2
1.43115917736856e-17	-0.695884391636323	78	126	2.58338543106798e-13	other	HID1
1.44998555976129e-17	-0.538772509337697	117	176	2.61736893392511e-13	other	MARCH6
1.51023977012981e-17	-0.81177824022193	0.05	0.09	2.72613380906133e-13	other	EPB41L4B
1.55992325699945e-17	-0.2902127181572	303	0.39	2.8158174712097e-13	other	CTSD
1.59462720792632e-17	-0.326694691766959	218	295	2.87846157302781e-13	other	ITM2B
1.65504860477474e-17	-0.509502092012013	134	195	2.98752823647888e-13	other	ATP5MG
1.84947780630384e-17	-0.731259665432101	66	111	3.33849238815905e-13	other	MTFR1
1.95267929994299e-17	-0.445682999386053	154	0.22	3.52478140432709e-13	other	MLF2
2.10044627000047e-17	-0.65736351467672	73	0.12	3.79151556197785e-13	other	WNK2
2.12603135288874e-17	-0.539081486261748	107	164	3.83769919509947e-13	other	UQCRQ
2.12866104170263e-17	-0.554210229556407	93	147	3.84244604637741e-13	other	GMDS
2.13380984798789e-17	-0.556553011582902	131	191	3.85174015660293e-13	other	RDH10
2.1391441521406e-17	-0.443110150274212	157	223	3.861369109029e-13	other	TIMM13
2.52193288506234e-17	-0.473205207771728	153	217	4.55234105082604e-13	other	IGFBP3
2.61051739941893e-17	-0.534174237627535	0.11	166	4.7122449576911e-13	other	LAMB2
2.65548821256709e-17	-0.537044642013595	116	174	4.79342177250485e-13	other	COPZ1
2.71164282519066e-17	-0.739608443410653	56	99	4.89478646375166e-13	other	UCHL3
2.97254277329576e-17	-0.650079982343595	72	119	5.36573696007618e-13	other	PPP3R1
3.16068476574985e-17	-0.608222351476458	92	145	5.70535207065506e-13	other	SLC44A4
3.19330925861632e-17	2.14093518891517	41	0.01	5.76424254272831e-13	other	TAF11L6
3.39334758729021e-17	-0.33827369816228	226	303	6.12533172981756e-13	other	HNRNPL
3.46059546669192e-17	-1.05835625407324	26	57	6.24672087692559e-13	other	CLDN8
3.55117752208313e-17	-0.461431680582243	134	196	6.41023054511226e-13	other	FAM20C
3.56963744351862e-17	-0.384563842865716	182	253	6.44355254929546e-13	other	ADI1
3.65646953079982e-17	-0.472998665020383	121	0.18	6.60029315004676e-13	other	SPCS1
4.12023800652025e-17	-0.55464056365084	98	151	7.4374416255697e-13	other	SRP54
4.23877441606188e-17	-0.659169994063044	77	125	7.6514116984333e-13	other	HIBADH
4.86685526927746e-17	-0.536651858172103	108	163	8.78516044657275e-13	other	PGRMC2
5.05498555869692e-17	-0.520289048335752	226	292	9.12475443200381e-13	other	PFKFB3
5.22299766345194e-17	-0.407650238376576	178	246	9.4280330822971e-13	other	ATP5MC2
5.43845289880196e-17	0.281012150227039	563	0.46	9.81695132762741e-13	other	APOE
5.55157466327945e-17	-0.474039880872423	138	199	1.00211474246857e-12	other	DDT
5.82545392905265e-17	-0.420308942486668	177	244	1.05155268873329e-12	other	BEX3
5.91194015014043e-17	-0.589593107619892	92	144	1.06716431650185e-12	other	TMEM134
6.06663081954096e-17	-0.620579039172122	84	134	1.09508752923534e-12	other	TRAF4
6.10866538486632e-17	-0.688511321267998	69	115	1.10267518862222e-12	other	GDE1
6.17555823228549e-17	-0.788840920386535	54	95	1.11475001650985e-12	other	RGS5
6.25139986920765e-17	-0.538805536558084	107	162	1.12844019039067e-12	other	SELENBP1
6.25450264637679e-17	-0.912724944244429	37	72	1.12900027269747e-12	other	KMO
6.66651847126085e-17	-1.13547509038697	24	52	1.2033732492473e-12	other	CLPSL1
8.38992087712402e-17	-0.566027780490506	103	157	1.51446461752966e-12	other	SEPTIN2
8.6147519194724e-17	-0.745091678147638	58	0.1	1.55504886898396e-12	other	ERBB3
9.02891160781651e-17	-0.393907336385932	181	249	1.62980883432696e-12	other	ITGB5
9.67517847407993e-17	-0.364704859144578	202	273	1.74646646635617e-12	other	CRIP2
9.8097219373762e-17	-0.479216740268284	99	152	1.77075290691578e-12	other	PIK3R1
1.04348003468047e-16	-0.447322212189619	146	208	1.88358581060171e-12	other	SEC11C
1.12168156598173e-16	-0.380830372745065	168	235	2.02474739475362e-12	other	DYNLL2
1.28633300015487e-16	-0.388273961785254	212	283	2.32195969857956e-12	other	STARD10
1.30644326831885e-16	-0.472241382770126	139	0.2	2.35826074364235e-12	other	NCKAP1
1.49129360900608e-16	-0.447263869620827	136	197	2.69193409361688e-12	other	NCL
1.561333626463e-16	0.176400007779284	985	981	2.81836332912837e-12	other	TMSB4X
1.60440267785496e-16	-0.798730309222677	52	91	2.89610727379599e-12	other	BSPRY
1.85043910748077e-16	-0.460766829321117	133	193	3.34022763291353e-12	other	SMARCC1
1.88911694825068e-16	-0.517897208432344	125	182	3.4100450032873e-12	other	MAPK13
1.93894421054924e-16	-0.578906057509051	0.1	153	3.49998819446244e-12	other	GFPT1
1.97730712448406e-16	-0.514087106794878	108	162	3.56923709040617e-12	other	AHCY
2.33034080992e-16	-0.476455072041962	132	191	4.20649819598659e-12	other	PDCD6
3.2195140213995e-16	-0.761682429516009	199	261	5.81154476002823e-12	other	ERO1A
3.33062012648167e-16	-0.771056278386212	67	111	6.01210239031206e-12	other	NID2
3.59196595043541e-16	-0.620914510639949	78	124	6.48385773713095e-12	other	TMEM87B
3.70439074761692e-16	-0.589132045900433	91	141	6.6867957385233e-12	other	EMC2
3.85807664313359e-16	-0.476330390489257	0.13	188	6.96421414852044e-12	other	SLC1A5
3.88244924853582e-16	-0.421085963059932	169	233	7.00820913853201e-12	other	PPP4C
3.89561267762334e-16	-0.52578182122989	104	157	7.03197044437789e-12	other	LOXL1
4.48818640297693e-16	-0.614956975573639	95	145	8.10162527601366e-12	other	HSPG2
4.92794336219783e-16	-0.599960902884946	84	132	8.8954305631033e-12	other	VAPA
4.9404997206779e-16	0.357327900622939	542	451	8.91809604579568e-12	other	IGHA1
5.15297580992995e-16	2.32169942271895	36	8	9.30163663450455e-12	other	TAF11L8
5.20295820044443e-16	-0.600572286801356	79	125	9.39185984762223e-12	other	TKT
5.27155266207824e-16	-0.688282847906069	67	0.11	9.51567971031742e-12	other	H1F0
5.30017716192346e-16	-0.732337044111507	64	107	9.56734979498803e-12	other	CD93
5.42606050760981e-16	-0.506543795926093	132	189	9.79458182228647e-12	other	NCOA7
5.57740582790733e-16	-0.43274090364093	156	218	1.00677752599555e-11	other	ATF4
6.00449804568394e-16	-0.65060988468759	67	111	1.08387194222641e-11	other	PRPF19
6.50492748950624e-16	-0.41936324021001	158	0.22	1.17420446113077e-11	other	SNU13
6.97157418393734e-16	-1.04482972594697	25	54	1.25843885594253e-11	other	RAP1GAP
7.4033467973731e-16	-0.924940790127021	32	63	1.33637813039382e-11	other	QPRT
7.72258573095094e-16	-1.49906867536395	0.01	28	1.39400395029396e-11	other	GLYATL1
7.96813615312934e-16	-0.590628001144839	0.11	163	1.43832825700138e-11	other	SRD5A3
8.22511272664301e-16	-0.392579219915108	0.18	245	1.48471509828633e-11	other	LAPTM4A
8.32835675406347e-16	-0.378064049427626	201	0.27	1.503351677676e-11	other	CYP1B1
8.4026153697238e-16	-0.455687328978561	143	203	1.51675610038884e-11	other	SOD1
8.42994739670488e-16	-0.522891024130125	94	144	1.5216898045792e-11	other	NDUFC1
8.66041261164946e-16	-0.577412872003363	79	125	1.56329108052884e-11	other	TRAP1
8.70222933459945e-16	-0.356931843606295	177	243	1.57083941718855e-11	other	SSR4
9.05478827203963e-16	-0.505240253898498	108	162	1.63447983098587e-11	other	ALDH2
9.06448374714672e-16	-0.517924023777029	108	162	1.63622996119745e-11	other	BCAP29
1.05661318776821e-15	-0.493759763978881	84	133	1.90729246524039e-11	other	CYBRD1
1.05830368224386e-15	-0.44310373362398	139	199	1.91034397681839e-11	other	COX4I1
1.07767665256328e-15	-0.429279470210356	176	239	1.94531412554198e-11	other	CDH11
1.1143983833352e-15	-0.267428552418802	305	387	2.01160052175836e-11	other	MYH9
1.32450077318841e-15	-0.157050221007819	266	349	2.39085634568239e-11	other	EGR1
1.3361739084864e-15	-0.701051617885678	59	0.1	2.4119275222088e-11	other	ACLY
1.4779039482796e-15	-0.489846644713905	112	166	2.6677644170395e-11	other	METTL26
1.49220697726226e-15	-0.496631395844672	116	171	2.6935828146561e-11	other	COPE
1.67884049543062e-15	-0.630699756984223	88	135	3.03047497830182e-11	other	NID1
1.71771957108936e-15	-0.490351458262837	204	267	3.1006555977734e-11	other	NBL1
1.81269278067142e-15	-0.38562604994777	174	238	3.27209173838998e-11	other	DYNLRB1
1.9734946539998e-15	-0.310698769550252	265	338	3.56235519993505e-11	other	TNC
1.9882431837348e-15	-0.7615183233538	54	92	3.58897777095968e-11	other	INSR
2.15084900235287e-15	-0.204262288541448	381	472	3.88249753414717e-11	other	CNN2
2.26867462043036e-15	-0.788437787329825	49	87	4.09518455733885e-11	other	TP53RK
2.31490495861134e-15	-0.512698889780637	115	169	4.17863494078932e-11	other	ANXA7
2.61151195911721e-15	-0.381152317695946	174	238	4.71404023740248e-11	other	UQCRC1
2.84987968718763e-15	-0.536181848381045	94	143	5.1443178233424e-11	other	FAM214A
3.0040503806224e-15	-0.443112269389931	0.14	198	5.4226113420615e-11	other	SLC44A1
3.27019911178536e-15	-0.503310339693622	118	171	5.90303641668375e-11	other	HSPE1
3.52143297995415e-15	-1.13649859597924	22	48	6.35653867211524e-11	other	TNIP3
3.61053376630381e-15	-0.461610221406629	132	188	6.51737450155501e-11	other	ARPC5L
3.74665668580905e-15	-0.440540271801857	139	197	6.76308998355391e-11	other	PTBP3
3.89827947821176e-15	-0.41859609665039	162	223	7.03678428612005e-11	other	HYOU1
4.13866572305488e-15	-0.330148069628772	235	306	7.47070549668636e-11	other	COPA
4.30149273915588e-15	-0.593358877195901	0.08	126	7.76462454345028e-11	other	MAVS
4.50475790746724e-15	-0.553493291192058	101	151	8.13153849876911e-11	other	GPR107
4.57912128796322e-15	-0.723466232590771	58	98	8.26577183690241e-11	other	TSPAN6
5.03147994210088e-15	-1.12110115735554	19	44	9.08232444348629e-11	other	PON3
5.33998278283995e-15	-0.330301390994311	264	335	9.6392029213044e-11	other	DSP
5.54885443721998e-15	-0.509735600415802	114	167	1.00162371446258e-10	other	FAT1
5.72108327227703e-15	-0.664090175005252	168	225	1.03271274147873e-10	other	NDRG1
5.80285740045271e-15	-0.750688650040036	52	89	1.04747378935572e-10	other	ARHGEF38
5.94501950619321e-15	-0.430066752653298	133	0.19	1.07313547106294e-10	other	RAB1B
6.25790310387408e-15	-0.494981717840703	109	161	1.12961408928031e-10	other	AFDN
9.4096463667081e-15	-0.898087297277414	34	65	1.69853526565448e-10	other	HIST2H2BE
1.00271779923585e-14	-1.30532104097439	14	34	1.81000589940063e-10	other	PCDH12
1.0115874758246e-14	-0.377339963374382	0.15	0.21	1.82601655261099e-10	other	TOB1
1.05621983850828e-14	-0.521506064483702	0.09	138	1.90658243049129e-10	other	UXT
1.07285082018003e-14	-0.501678943926371	96	145	1.93660301550697e-10	other	ITFG1
1.07632965389184e-14	-0.635130224939975	64	105	1.94288265824015e-10	other	MCCC1
1.13395609253915e-14	-0.602904486348486	81	125	2.04690414264243e-10	other	CCT8
1.15755648973417e-14	-0.372382034833163	162	223	2.08950521961915e-10	other	STUB1
1.16881186019565e-14	-0.68837546788112	57	95	2.10982228883917e-10	other	STYX
1.17358430901069e-14	-0.416214725278074	183	245	2.1184370361952e-10	other	ADGRG1
1.19348880378025e-14	-0.627919915739416	66	107	2.15436663970373e-10	other	TCEA3
1.20667887700926e-14	-0.460273828844838	176	236	2.17817604088942e-10	other	NAMPT
1.27370216643968e-14	-0.512474126253835	0.11	161	2.29915978064027e-10	other	SAP18
1.34483134601577e-14	-0.375485129053777	166	227	2.42755506269306e-10	other	AHSA1
1.36939710745882e-14	-0.8799029204477	33	63	2.47189871867391e-10	other	ENPEP
1.40623217516258e-14	-0.264140829034259	0.3	377	2.53838969938596e-10	other	PERP
1.45031667930373e-14	-0.713866895544892	51	87	2.61796663781116e-10	other	C1orf115
1.52004209827094e-14	-0.491158059021105	103	153	2.74382799158888e-10	other	CDC34
1.52317484235395e-14	-0.631933239078746	0.07	112	2.74948290793312e-10	other	SLC35E1
1.56694413316993e-14	1.65090420034821	44	14	2.82849085478505e-10	other	PSCA
1.57365883503749e-14	-0.817244635390201	42	76	2.84061156312617e-10	other	CERS4
1.57591342862402e-14	-0.678676230203598	57	96	2.84468133000922e-10	other	DNAJA3
1.63854729155606e-14	-0.397449687312542	152	0.21	2.95774171598784e-10	other	UBC
1.70193593132151e-14	-0.847463524806064	35	65	3.07216454962845e-10	other	SBSPON
1.93753553733464e-14	-0.329168354571386	196	262	3.49744539844275e-10	other	LAMTOR1
1.98950551201844e-14	-0.263182090658592	281	357	3.59125639974449e-10	other	TYMP
2.06004274188585e-14	-0.626404054294553	62	102	3.71858315337814e-10	other	ANKZF1
2.07548191663109e-14	-0.800306911484123	39	72	3.74645240771079e-10	other	ARFGEF3
2.21417071439076e-14	-0.512670488315164	0.1	149	3.99679955654676e-10	other	RAD23B
2.43023514188826e-14	-0.370932084326306	437	489	4.38681745462249e-10	other	SLPI
2.47226676383758e-14	-0.713866895544892	163	216	4.46268873540322e-10	other	CASP14
2.62129624671287e-14	-0.495106002562134	106	156	4.73170185494141e-10	other	NUDT21
3.03126866253017e-14	-0.525259782470196	104	154	5.47174306273321e-10	other	SRP9
3.10996529772801e-14	-0.670717024212467	69	0.11	5.61379835892882e-10	other	KCNN4
3.15319968964387e-14	-0.612626915781729	77	0.12	5.69184075977615e-10	other	TFG
3.15963593335384e-14	-0.742353088939944	54	91	5.70345882329702e-10	other	UNC5B
3.23550261189811e-14	-0.316503343764616	194	259	5.84040576473727e-10	other	EIF4EBP2
3.28601039635918e-14	-0.733533929000969	47	82	5.93157736646795e-10	other	CSTA
3.73925610250357e-14	-0.43284530697483	123	176	6.7497311906292e-10	other	ERLEC1
3.74588477305687e-14	-0.608832241589488	72	113	6.76169660384496e-10	other	NANS
3.79050824784245e-14	-0.286526122487536	222	291	6.8422464381804e-10	other	SUMO3
3.81846712783848e-14	-0.479153115629754	107	157	6.89271501246124e-10	other	SRP19
3.87929743619319e-14	-0.684987493181703	61	0.1	7.00251980207232e-10	other	LDLR
3.89650199191904e-14	-0.687793383934999	58	97	7.03357574561306e-10	other	PRLR
4.18127437481776e-14	-0.877814902251153	35	65	7.54761837398355e-10	other	FAM210B
4.24038405751227e-14	-0.583413672834351	93	139	7.65431726221539e-10	other	PKP3
4.39035149170895e-14	-0.428240976706345	149	206	7.92502347768383e-10	other	CAPN1
4.48561763757131e-14	-0.387893732626048	154	213	8.09698839757998e-10	other	DHX15
4.62258644898518e-14	-0.457641123169059	131	184	8.34423079906314e-10	other	ELAVL1
4.73101098584528e-14	-0.462518010977204	129	183	8.53994793054931e-10	other	PSMD13
4.73783871843752e-14	-0.2983561930996	267	339	8.55227267065157e-10	other	SLC9A3R1
4.85682162869656e-14	-0.476789552939216	133	187	8.76704872196017e-10	other	CERS2
4.96523007947762e-14	-0.967527950947719	28	55	8.96273681646505e-10	other	SYDE2
5.40182557735098e-14	-0.481859385331723	113	163	9.75083534967625e-10	other	POLR2I
6.0770749828531e-14	-0.8776325711241	31	59	1.09697280515481e-09	other	ZBTB10
6.28575512641368e-14	-0.464658644578114	106	155	1.13464165786893e-09	other	UGDH
6.65356132269015e-14	-0.622851895161538	66	105	1.2010343543588e-09	other	AK4
6.96799578331867e-14	1.8799918141855	43	15	1.25779291884685e-09	other	SFTPC
7.37364170952715e-14	-0.458589606008875	115	166	1.33101606498675e-09	other	PIGT
7.95137071410086e-14	-0.544514160628465	93	139	1.43530192760235e-09	other	PDK1
8.18464752625828e-14	-0.80427506937741	49	84	1.47741072496488e-09	other	TESC
8.78550155571278e-14	-0.283401092662131	218	286	1.58587088582171e-09	other	OS9
8.81083593436801e-14	-0.840486014924843	0.04	71	1.59044399451277e-09	other	TRIM3
9.51720849678785e-14	-0.431373801276242	137	191	1.71795130575517e-09	other	TMEM248
9.60375983743942e-14	-0.442075999483169	124	177	1.73357468825619e-09	other	SMARCA4
9.61270574987277e-14	-0.471555182802092	121	173	1.73518951490953e-09	other	PHKB
1.01609117114175e-13	-0.257478627787276	271	343	1.83414617302797e-09	other	TPM4
1.05928903348145e-13	-0.472156013673921	113	162	1.91212263433736e-09	other	ATP5IF1
1.07910455118291e-13	-0.347537340623065	202	265	1.94789162534027e-09	other	SEC13
1.11478885054149e-13	-0.428523574105135	151	206	2.01230535411244e-09	other	HSPA1B
1.14786043879218e-13	-0.496853810867218	106	155	2.07200287806376e-09	other	PGD
1.20376761665684e-13	-0.550598976004028	92	137	2.17292092482725e-09	other	ASS1
1.29981968817885e-13	-0.586587828995131	82	125	2.34630451913164e-09	other	CALML5
1.34157583950191e-13	-0.398059165647695	167	226	2.4216785478849e-09	other	TCIM
1.3592203984804e-13	-0.477593602101226	111	0.16	2.45352874129698e-09	other	ILF2
1.47406423533632e-13	-0.28199348481823	239	308	2.6608333512056e-09	other	HNRNPA3
1.51497849290206e-13	-0.411900532315201	165	223	2.73468767753751e-09	other	CCDC47
1.71620946216586e-13	-0.476877461330631	106	155	3.0979297001556e-09	other	FAM83H
1.73078152222836e-13	-0.393942080369674	165	222	3.12423372577441e-09	other	TMED4
1.76105653921902e-13	-0.715973910468539	51	86	3.17888315894426e-09	other	NRP2
1.89031313735268e-13	-0.580506973264634	68	108	3.41220424423533e-09	other	ZNHIT6
1.94614831139116e-13	-0.320134925117879	204	268	3.51299231689219e-09	other	EIF4H
1.95973402703852e-13	-0.301261892305771	0.23	296	3.53751589220723e-09	other	C12orf57
1.96556807519247e-13	-0.362114226802709	197	259	3.54804693252993e-09	other	PFDN2
2.05410667541089e-13	2.3867454161462	28	6	3.70786795978419e-09	other	FOXD4L5
2.28616658192941e-13	-0.458884239010643	111	0.16	4.12675929704078e-09	other	BUD23
2.52319465156268e-13	-1.17741153456526	16	37	4.55461866553579e-09	other	FXYD2
2.65146864278006e-13	-0.677868697307495	61	99	4.78616604708229e-09	other	C1orf43
2.75830008396291e-13	-0.293033769943196	252	321	4.97900748156144e-09	other	JUP
2.9570770451279e-13	-0.702602069449078	0.05	85	5.33781977416037e-09	other	PSMA2
2.97032679431285e-13	-0.453090716338622	115	164	5.36173689641412e-09	other	SLC39A7
3.00735277005371e-13	-0.313879801651755	257	323	5.42857248522395e-09	other	INHBA
3.07375155909883e-13	-0.487863220656065	111	0.16	5.54842893932929e-09	other	TMEM106B
3.30022681737087e-13	-0.379384889359406	163	0.22	5.95723942803615e-09	other	ROMO1
3.40093028983323e-13	-0.547431696925345	96	141	6.13901926617796e-09	other	TSPAN14
3.70950208538859e-13	-0.484372539366664	92	137	6.69602221433495e-09	other	OSBPL2
3.71965931569204e-13	-0.545628034971802	89	133	6.7143570307557e-09	other	ALDH18A1
3.95450057063868e-13	-0.656330915518848	55	91	7.13826898005989e-09	other	HSD17B11
4.97347305991575e-13	-0.765462093287654	48	81	8.97761622045393e-09	other	PAIP1
5.07265024907466e-13	-0.401731861838935	138	191	9.15664096460467e-09	other	GRSF1
5.07402167720284e-13	-0.437925224339183	127	178	9.15911652951884e-09	other	NUCKS1
5.1716038429468e-13	-0.509122340027869	91	136	9.33526209690326e-09	other	CTNNBIP1
5.21418486217301e-13	-0.255928649346367	246	315	9.4121250947085e-09	other	CCND1
6.18146219633584e-13	-0.455456716523913	107	155	1.11581574106058e-08	other	ATP6V0C
6.20402323737314e-13	-0.476250593018855	111	159	1.11988823457823e-08	other	DDB1
6.23169955730628e-13	-0.476786049402663	101	147	1.12488408708936e-08	other	RBM47
6.23944550242634e-13	-0.593301400175988	189	241	1.12628230764298e-08	other	MMP11
6.35664231809658e-13	-0.363685203488381	156	212	1.14743750483961e-08	other	NDUFB10
6.47064150922777e-13	-0.389159539764623	147	201	1.1680154988307e-08	other	ADIPOR1
7.23217184476517e-13	-0.447203306574357	226	281	1.30547933969856e-08	other	THBS2
8.29217537999082e-13	-0.490710302913989	93	137	1.49682057784214e-08	other	C1orf122
8.45161286960384e-13	-0.661593764930007	61	97	1.52560063909219e-08	other	ZNF146
8.91028280987847e-13	-0.408180510889143	143	195	1.60839515001116e-08	other	ST14
9.57580575323769e-13	-0.406446750294855	124	174	1.72852869651694e-08	other	EPHB4
9.7264123574793e-13	-0.328558810075738	171	229	1.75571469464859e-08	other	PHPT1
9.90423598566096e-13	-0.356156729006721	164	0.22	1.78781363777166e-08	other	NDUFS6
1.04476296919567e-12	1.72702877165498	41	14	1.8859016356951e-08	other	SFTPA1
1.08386322268564e-12	-0.293293777383254	0.22	283	1.95648150326985e-08	other	ADAM15
1.13434239107101e-12	-0.594816088425153	66	104	2.04760145012228e-08	other	FDFT1
1.17667385339731e-12	-0.515039632275729	94	137	2.12401397276749e-08	other	IER5L
1.24646767460189e-12	-0.39055321157027	139	192	2.24999879942387e-08	other	SYAP1
1.28435947415337e-12	-0.457895230618573	127	177	2.31839728679426e-08	other	NT5DC2
1.43738540077983e-12	-0.529660482499241	84	126	2.59462438694768e-08	other	RALA
1.44079582711322e-12	-0.346178042647047	164	0.22	2.60078054752207e-08	other	WDR83OS
1.47928928221287e-12	-0.432216335398838	124	173	2.67026508332244e-08	other	TMEM189
1.53977540960593e-12	-0.604323033067766	64	101	2.77944859187966e-08	other	WWC1
1.60987913067894e-12	-0.573560124447339	73	112	2.90599281878856e-08	other	GORASP2
1.63484725558959e-12	-0.497175788530989	98	143	2.95106278106476e-08	other	R3HDM4
1.65384843535082e-12	-0.386957239801629	238	296	2.98536181065177e-08	other	TIMP2
1.65599931591829e-12	-0.462328128548928	0.12	169	2.98924436516411e-08	other	EHF
1.82923393335542e-12	-0.426053878065725	148	201	3.30195017309986e-08	other	S100A1
1.84670758756808e-12	-0.44863685959887	0.1	146	3.33349186631913e-08	other	MIA3
1.87575117114773e-12	-0.299388878571141	204	265	3.38591843903876e-08	other	PTTG1IP
1.99118829653515e-12	-0.448418126189251	0.12	168	3.59429399407559e-08	other	EI24
2.00627778847235e-12	-0.273462449156177	209	272	3.62153203597144e-08	other	BAG6
2.01450958263416e-12	-0.12167591913482	294	373	3.63639124761292e-08	other	CIRBP
2.06449246483274e-12	-0.45377466702727	102	147	3.72661534826958e-08	other	TRIM27
2.28624694995166e-12	-0.533451669389609	77	116	4.12690436935773e-08	other	SEC16A
2.37381221054357e-12	-0.23303809204126	0.25	318	4.28496842125221e-08	other	HNRNPF
2.43732511123685e-12	-0.541789906427178	76	115	4.39961555829364e-08	other	PIK3R2
2.6130115573461e-12	-0.33080568891473	158	214	4.71674716216545e-08	other	STEAP4
2.73564788276812e-12	-0.262437942120437	221	284	4.93811799318473e-08	other	TRIR
2.75617015660948e-12	-0.445434590448757	116	164	4.97516274969577e-08	other	TSKU
2.77891375286623e-12	-0.346741936644213	202	0.26	5.01621721529884e-08	other	SLC2A4RG
2.81849239457048e-12	-0.338279275365168	164	219	5.08766062143918e-08	other	ATP6AP1
3.02367337783646e-12	-0.212160249012023	0.32	394	5.45803281433259e-08	other	HSP90AA1
3.21040736767482e-12	-0.505410202237773	89	131	5.79510633938982e-08	other	SLC30A9
3.35653161611401e-12	-0.357483974802194	159	214	6.0588752202474e-08	other	SBNO2
3.35875238006483e-12	-0.391887038282306	135	185	6.06288392125503e-08	other	MPV17
3.40427319368016e-12	-0.403922543863306	124	173	6.14505354191206e-08	other	SSR3
3.4758228153874e-12	-0.683493246501374	58	92	6.2742077640558e-08	other	MOB4
3.51680245289153e-12	-0.709488455034318	34	62	6.3481801077145e-08	other	SNED1
3.54718477708509e-12	-0.543171958103958	0.09	132	6.40302324111629e-08	other	ZNF664
3.56601043278905e-12	-0.446681765251962	125	173	6.43700543222751e-08	other	BACE2
3.70982694189344e-12	-0.450681074489978	101	145	6.69660861281184e-08	other	NFIA
3.71797374997e-12	-0.44434282739847	119	167	6.71131441607085e-08	other	DDRGK1
4.06837988602401e-12	-0.568771169135783	57	92	7.34383253226195e-08	other	DDR2
4.09280220094346e-12	-0.531490153056323	78	118	7.38791725292304e-08	other	PRKCD
4.52329023449872e-12	-0.458102497017707	115	162	8.16499120229363e-08	other	PUF60
4.9901531264112e-12	-0.348695351362969	125	174	9.00772540848486e-08	other	PCMTD1
5.03341614560305e-12	-0.587863084379636	62	98	9.08581948442806e-08	other	AGL
5.28748217781317e-12	-0.422463976557956	112	159	9.54443407917056e-08	other	COX7A2
5.50178758791319e-12	-0.511879134627758	89	0.13	9.9312767749421e-08	other	CCT3
5.66937443400925e-12	-0.256696033760056	227	0.29	1.02337877908301e-07	other	SERP1
6.00124789495461e-12	-0.60696588293219	62	98	1.08328525751826e-07	other	LSM5
6.21977233437625e-12	-0.713106047303179	46	77	1.12273110407826e-07	other	IMPA2
6.29867636714523e-12	-0.320809965732411	187	243	1.13697407103339e-07	other	PRKAR1A
6.81382035296733e-12	-0.47857413170447	98	141	1.22996271191413e-07	other	NUS1
7.30848544786597e-12	-0.302538807046498	201	0.26	1.31925470819429e-07	other	ENAH
7.69545861372016e-12	-1.3553331979025	8	23	1.38910723436263e-07	other	SMR3A
7.71515340834488e-12	-0.550598976004028	66	102	1.39266234174033e-07	other	PSKH1
7.97122363667445e-12	-1.18753575183896	11	28	1.43888557865611e-07	other	SLC13A5
8.26994865165471e-12	-0.24974168895075	0.24	305	1.49280843111019e-07	other	TOMM7
8.36420172271638e-12	2.44087428002948	23	4	1.50982205296753e-07	other	HRNR
8.71183464547617e-12	-0.620679188076462	58	92	1.5725732718549e-07	other	TRPT1
9.450801223457e-12	-0.374456599123083	146	197	1.70596412884622e-07	other	FAM107B
9.51071328367156e-12	-0.660838700879132	49	81	1.71677885483555e-07	other	CREB3L4
9.52598214382091e-12	-0.45690083663564	108	153	1.71953503678111e-07	other	KLHDC3
9.58467170206127e-12	2.49258398192253	22	4	1.73012908893908e-07	other	USP17L2
9.81111471644511e-12	-0.3025089145302	164	219	1.77100431746551e-07	other	ANAPC16
1.01025601648962e-11	-0.172786948659557	858	882	1.82361313536541e-07	other	MT-CO2
1.03907050911174e-11	-0.252447145408188	185	243	1.8756261759976e-07	other	JUND
1.115955986432e-11	-0.32457094413181	176	231	2.01441215110841e-07	other	NIBAN2
1.15014054273371e-11	-0.453683353602443	106	0.15	2.07611869368862e-07	other	ZNF703
1.15097814598191e-11	-0.492809684892264	94	135	2.07763065131195e-07	other	DGUOK
1.17660918937354e-11	-0.379487059611274	128	177	2.12389724773817e-07	other	SNRNP200
1.21001294564934e-11	-0.360553089109589	96	139	2.18419436819162e-07	other	DKK3
1.23241500103862e-11	-0.475163537706553	88	129	2.22463231837482e-07	other	DNAJC3
1.24059614757808e-11	-0.384880318381492	139	188	2.23940010599319e-07	other	ITCH
1.34126251171804e-11	-0.570784454091923	67	103	2.42111295990224e-07	other	DCTPP1
1.41392311449953e-11	-0.352242372542948	142	192	2.5522726139831e-07	other	FBXW2
1.47085271863464e-11	-0.363068742204399	145	195	2.65503624240738e-07	other	RABL6
1.48331974042264e-11	-0.806046428785337	27	51	2.67754046343691e-07	other	KLK11
1.49251102742756e-11	-0.482201389339157	91	133	2.69413165560948e-07	other	SDHB
1.54020520768127e-11	-0.417503323207868	98	141	2.78022442038546e-07	other	CPEB4
1.64658810570994e-11	-0.388779680995639	149	199	2.97225618961701e-07	other	MBOAT7
1.68069567619983e-11	-0.51859557733603	78	117	3.03382376510831e-07	other	DDX21
1.69336177419173e-11	-0.488809244967822	83	122	3.0566873385935e-07	other	BRIX1
1.73469381314556e-11	-0.465308550271652	99	142	3.13129580210906e-07	other	PPP4R3B
1.76214311053507e-11	-0.573942294680591	65	101	3.18084452882686e-07	other	CCNC
1.84469188169961e-11	-0.4337624554042	115	0.16	3.32985331565596e-07	other	SORT1
1.90883725014422e-11	-0.54725746891464	73	0.11	3.44564212023533e-07	other	EIF4G2
1.9197643357126e-11	-0.513568245059061	76	113	3.46536660239482e-07	other	ARHGAP12
1.9330389537676e-11	-0.678159802198333	42	72	3.48932861544589e-07	other	PODXL
2.00771953980681e-11	1.47367419164838	36	13	3.62413454130527e-07	other	SFTPD
2.13271376464014e-11	-0.384223170041566	109	154	3.84976161655191e-07	other	PAK4
2.15553601258791e-11	-0.790224421456492	35	62	3.89095805632244e-07	other	PLXDC1
2.15761854926084e-11	-0.442583533811194	104	147	3.89471724327074e-07	other	CASK
2.15881348558099e-11	-0.307464942137889	193	249	3.89687422282225e-07	other	SNRPB
2.30016901526191e-11	-0.582613405294396	61	95	4.15203508944927e-07	other	GCHFR
2.3167416729469e-11	1.45913270986115	47	0.02	4.18195039383644e-07	other	SFTPB
2.36777241316213e-11	-0.686805980542209	41	0.07	4.27406598299896e-07	other	UBE2E1
2.61930375272475e-11	-1.21233914283953	11	27	4.72810520404345e-07	other	PRB1
2.88405340266505e-11	-0.33190953311689	148	198	5.20600479715069e-07	other	RBPMS
2.99351799684189e-11	-0.430006207715887	117	163	5.40359933609929e-07	other	TALDO1
3.23705671575985e-11	-0.610037263244913	53	85	5.84321107761811e-07	other	COPZ2
3.37579476197086e-11	-0.512091586751138	86	125	6.0936471248336e-07	other	CD248
3.45310560588982e-11	-0.200334252901523	318	0.39	6.23320092919171e-07	other	CALU
3.54582422061101e-11	-0.723176947973855	0.04	68	6.40056730062493e-07	other	METAP2
3.62479617915251e-11	-0.41037132938866	107	151	6.54311958298819e-07	other	RNF11
3.72537188032095e-11	-1.00623389845943	38	65	6.72466878116734e-07	other	ESM1
3.81589193032725e-11	-0.438935169362457	107	151	6.88806652343372e-07	other	MAB21L4
3.87337915178826e-11	-0.520434964547328	157	205	6.99183670689299e-07	other	FADS2
3.94451028775556e-11	-0.400015451455807	123	169	7.12023552042755e-07	other	COPS2
4.01893286058636e-11	-0.413837310661398	288	335	7.25457570664443e-07	other	AEBP1
4.08000643338805e-11	-0.366591968688843	129	176	7.36481961290877e-07	other	YWHAE
4.09715837409113e-11	-0.548459789463721	64	98	7.3957805810719e-07	other	APEH
4.14476614653183e-11	-0.253319503425151	187	244	7.48171737110461e-07	other	VEGFB
4.1897100310057e-11	-0.539352270829294	66	0.1	7.56284557696838e-07	other	ASPN
4.41209172141979e-11	-0.67696117300462	38	65	7.96426676633487e-07	other	RNASE4
4.42534286735507e-11	-0.159994843892131	305	375	7.98818640986264e-07	other	CCNI
4.48613241785996e-11	-0.553788820165098	68	103	8.09791762747902e-07	other	KARS
4.63896195948817e-11	-0.736709923769343	0.04	67	8.37379023307209e-07	other	LAMTOR3
4.74060321378818e-11	-0.458835009261091	91	132	8.55726286120904e-07	other	ENTPD6
4.7669586808134e-11	-0.766168649623435	34	0.06	8.60483711473627e-07	other	OLFML2A
4.90092277318588e-11	-0.486499097599061	0.13	174	8.84665569787783e-07	other	ADAM12
5.00482664402305e-11	-0.539902392872524	73	109	9.03421257512601e-07	other	HACD3
5.12188278244372e-11	-0.200548858693923	258	323	9.24551061058916e-07	other	MARCKS
5.26693457717713e-11	-0.70358239907824	44	74	9.50734360526243e-07	other	CDS1
5.2672624291778e-11	-0.399235569580066	132	179	9.50793541090884e-07	other	PROM2
5.30627996801531e-11	-0.512233034375242	84	123	9.57836597026444e-07	other	PYCR1
5.41558794562366e-11	-0.376073834957162	122	167	9.77567780064527e-07	other	YAP1
5.74554885749063e-11	-0.522271623026945	75	112	1.03712902426563e-06	other	TMEM33
5.76624540731425e-11	-0.279804179791073	162	215	1.0408649584743e-06	other	C11orf58
5.99021847122055e-11	-0.365442324172996	138	185	1.08129433624002e-06	other	CCDC6
6.11241185388064e-11	-0.554210229556407	65	0.1	1.10335146374399e-06	other	CBX4
6.23260354465441e-11	-0.688476988288091	0.21	141	1.12504726584557e-06	other	SMR3B
6.2451185119785e-11	-0.546954413553608	72	108	1.12730634259724e-06	other	PTK2
6.29622481263661e-11	-0.170709492302098	416	0.49	1.13653154092903e-06	other	SQSTM1
6.31447479992655e-11	-0.968553958665166	21	42	1.13982584613474e-06	other	C2CD4B
6.38119659816988e-11	1.11377285793265	53	25	1.15186979793565e-06	other	RRAD
6.38877644529125e-11	-0.33744836125095	141	189	1.15323803613952e-06	other	SCP2
6.59948383486381e-11	-0.316219574698887	165	217	1.19127282703127e-06	other	PSMB5
6.63293168922092e-11	-0.542033647297793	65	0.1	1.19731049922127e-06	other	CNIH1
7.17816819095914e-11	-0.420076619168221	129	174	1.29573114015003e-06	other	UACA
7.18346099356406e-11	-0.427575580734619	106	149	1.29668654394825e-06	other	COX6A1
7.25059484625863e-11	-0.358784051878778	161	212	1.30880487569815e-06	other	MGAT4B
7.62165754700336e-11	-0.520262897633069	78	114	1.37578540380958e-06	other	GLRX
7.65706232381158e-11	-0.313966771241611	187	241	1.38217632007123e-06	other	RAB5IF
7.77294194740488e-11	-0.709059910536621	37	64	1.40309375092605e-06	other	PSD4
7.90329339667379e-11	-0.579646191210976	61	95	1.42662349103359e-06	other	SS18L1
7.92762238288999e-11	0.270201154440471	0.61	554	1.43101511633547e-06	other	MT-ND1
8.06232140023103e-11	-0.423092420775657	113	156	1.4553296359557e-06	other	RNF141
8.06258249951054e-11	-0.250437043288374	219	277	1.45537676698665e-06	other	SELENOM
8.38945898533456e-11	-0.251697047193419	237	296	1.51438124144274e-06	other	TSPO
8.47180505278571e-11	-0.461816625249512	96	136	1.52924553007835e-06	other	HSBP1
8.68660833338186e-11	-0.380601931664351	121	166	1.56801967025876e-06	other	OAZ2
9.078678936224e-11	-0.401763979898108	127	172	1.63879233477779e-06	other	BCAP31
9.11792579940895e-11	-0.364323651576574	0.16	0.21	1.64587678605131e-06	other	METTL9
9.19223283076203e-11	-0.524550256036167	71	107	1.65928994828085e-06	other	NOP58
9.23438987881609e-11	-0.330103265274401	149	198	1.66689971702509e-06	other	MYDGF
9.37394515134361e-11	-0.401577962511813	0.12	164	1.69209083926903e-06	other	EIF4G1
9.81584727477064e-11	-0.327071165460135	0.16	0.21	1.77185859156885e-06	other	CSDE1
1.00975397420928e-10	-0.436488270683312	112	155	1.82270689884517e-06	other	PRKDC
1.01598413160746e-10	-0.457520934889124	121	164	1.83395295596462e-06	other	TPD52L1
1.0751768713024e-10	-0.263839119152159	185	0.24	1.94080177038797e-06	other	TRIP12
1.11111831620175e-10	-0.446627543884262	128	173	2.00567967257579e-06	other	OSMR
1.1151009027919e-10	-0.358920430358447	126	172	2.01286863962967e-06	other	CHP1
1.13196013618125e-10	-0.504909553953006	78	115	2.04330124182077e-06	other	UQCC2
1.14032758974393e-10	-0.314975592244199	152	201	2.05840533224678e-06	other	MTDH
1.14336930806471e-10	-0.498793115236876	75	111	2.06389593798761e-06	other	UGGT1
1.19111153795771e-10	-0.558962019897191	78	115	2.15007543716745e-06	other	DKK1
1.22720142597554e-10	-0.514300391758808	79	115	2.21522129402845e-06	other	NSMCE1
1.29676231414198e-10	-0.362447803853772	128	174	2.34078565325768e-06	other	GADD45GIP1
1.31428562930093e-10	-0.475976941734296	82	0.12	2.37241698945112e-06	other	YWHAB
1.32671696817131e-10	-0.661436325628177	46	75	2.39485679924604e-06	other	PIH1D1
1.36023908936803e-10	-0.48317033048407	0.08	117	2.45536758021823e-06	other	LONP1
1.37111064958518e-10	-0.486110249552314	85	124	2.4749918335662e-06	other	OCIAD1
1.44650869883925e-10	-0.47764211755262	87	126	2.61109285227473e-06	other	UQCR11
1.46311817401042e-10	-0.47979691887483	91	129	2.64107461590622e-06	other	SPRY1
1.46467742110519e-10	-0.694409023980556	37	64	2.64388921283698e-06	other	ZNF512B
1.46719357831905e-10	-0.433431137813332	83	121	2.64843112822372e-06	other	SARAF
1.49534060786286e-10	-0.821748369664447	102	0.14	2.69923933125324e-06	other	ANGPTL4
1.51550198099815e-10	-0.606788281331344	65	98	2.73563262589976e-06	other	ZC3H12A
1.54694359783005e-10	-0.556330281430776	34	59	2.79238788844303e-06	other	TFCP2L1
1.59197672004111e-10	-0.537912335544602	78	114	2.8736771773462e-06	other	FURIN
1.61700359356151e-10	-0.233050411091331	228	287	2.91885318673787e-06	other	EID1
1.6187204400231e-10	-0.306703216579493	183	235	2.92195226628569e-06	other	TMEM50A
1.6467701899211e-10	-0.345844094514524	179	0.23	2.97258486982658e-06	other	PXDN
1.66302234810927e-10	-0.378438970178407	118	162	3.00192164057205e-06	other	MARK2
1.68522120380834e-10	-0.24324518442525	196	251	3.04199279499444e-06	other	TCF25
1.71968114794557e-10	-0.385411893568379	96	136	3.10419644015654e-06	other	DIDO1
1.7324289455995e-10	-0.273586970104258	198	252	3.12720748970165e-06	other	PDCD4
1.80136149105559e-10	-0.852813217512973	24	45	3.25163762750444e-06	other	PLIN5
1.86629226068279e-10	-0.354807785438703	152	199	3.3688441597585e-06	other	PRRX1
1.93793939450436e-10	-0.548307771116598	62	95	3.49817440101982e-06	other	TBC1D15
1.95361800742522e-10	-0.823417110012803	31	55	3.52647586520326e-06	other	RIPK4
1.98686696867398e-10	-0.478034662243772	89	127	3.5864935651534e-06	other	PCMT1
1.98955739984049e-10	-1.11002638461805	14	31	3.59135006245207e-06	other	TSPAN8
2.05256433949589e-10	-0.448304722086046	101	142	3.70508388922404e-06	other	FKBP9
2.17989207211664e-10	-0.394119651761961	112	154	3.93492317937775e-06	other	ATOX1
2.21567541116632e-10	-0.43293401674405	96	136	3.99951568469633e-06	other	CHD2
2.25953259672106e-10	-0.361565151614011	118	161	4.07868229034119e-06	other	NDUFA2
2.48113810238056e-10	-0.467453160726795	107	147	4.47870238860716e-06	other	ADAMTS2
2.56025317180233e-10	-0.442832533235927	93	132	4.62151300042039e-06	other	PLPP5
2.64574185924019e-10	-0.618575769820035	47	76	4.77582863011446e-06	other	CDYL2
2.66843057848784e-10	-0.581108085472888	59	91	4.81678403722839e-06	other	PSPH
2.72061886370848e-10	-0.466117063318912	84	122	4.91098911088017e-06	other	DCXR
2.88385846631474e-10	-0.400681281880397	0.11	151	5.20565291754474e-06	other	CDK4
2.91120283336848e-10	-0.680012677766411	38	64	5.25501223451345e-06	other	ADGRL4
2.93325958729572e-10	-0.72016195654877	42	69	5.29482688102751e-06	other	HSD11B2
3.06368001090285e-10	-0.311963065414265	153	202	5.53024878768073e-06	other	UBXN6
3.10311370243333e-10	-0.527286526306841	175	224	5.6014305442624e-06	other	COMP
3.30135824734969e-10	-0.530924944414074	68	101	5.95928177229092e-06	other	WDR43
3.30960137686376e-10	-0.216813821758152	255	315	5.97416144537678e-06	other	ZYX
3.32216041904174e-10	-0.460511248106909	134	178	5.99683177241225e-06	other	PCOLCE
3.33308683261245e-10	-0.618674723490699	48	76	6.01655504154873e-06	other	DNAJC10
3.55390937460181e-10	-0.348402416476484	0.16	209	6.41516181209374e-06	other	DNAJC21
3.69289135263299e-10	-0.444867798308572	87	124	6.66603818063781e-06	other	SORBS3
3.81339762124765e-10	-0.448952286672698	89	127	6.88356404611414e-06	other	PEX13
3.82348423428433e-10	-0.646608178381564	47	75	6.90177139130664e-06	other	ZCCHC2
3.84710939228479e-10	-0.530902856064338	65	98	6.94441716401328e-06	other	ECI1
3.8538013140785e-10	-0.390262170189662	137	182	6.95649675204311e-06	other	PPP3CA
3.92832966253542e-10	-0.268682034579419	0.19	243	7.09102787384268e-06	other	TAF10
3.95465646381463e-10	-0.442024032093839	81	118	7.1385503828318e-06	other	IRF2BP2
4.08197087925164e-10	-0.534430229559663	65	98	7.36836563413713e-06	other	SFXN1
4.28554685733017e-10	-0.349883346566376	112	154	7.73584063216669e-06	other	SRRM1
4.32187265521437e-10	-0.407759974492617	106	147	7.80141232992746e-06	other	HMGN3
4.33660289920426e-10	-0.343274002756522	146	193	7.8280018933536e-06	other	B4GALT1
4.36508062472094e-10	-0.297266658119638	177	228	7.87940703568376e-06	other	RAB10
4.59030904185207e-10	-0.480419968842048	87	124	8.28596685144716e-06	other	ST3GAL1
4.65355333068205e-10	-0.591595290395496	49	77	8.40012911721417e-06	other	KIF13B
4.85152300898244e-10	-0.223656888054748	252	312	8.7574841835142e-06	other	NME2
4.85301972394989e-10	-0.59362025275037	53	83	8.76018590370195e-06	other	TOMM34
4.88815532558427e-10	-0.258855230267953	215	269	8.82360917821216e-06	other	S100A13
4.93950665079205e-10	-0.500202127071499	81	117	8.91630345534472e-06	other	SH3BP4
5.0081930309852e-10	-0.256426509675224	226	281	9.04028924023138e-06	other	DYNC1LI2
5.10491647794848e-10	-0.349528293605978	0.13	175	9.2148847343448e-06	other	JTB
5.13281993105604e-10	-0.707116641083478	213	146	9.26525325754925e-06	other	STATH
5.18272856952052e-10	-0.39097787943405	108	148	9.3553433408415e-06	other	SET
5.31542584024658e-10	-0.667712663810795	36	61	9.5948751842291e-06	other	PLEKHA6
5.39442575969431e-10	-0.37027184696491	107	148	9.7374779388242e-06	other	SPARCL1
5.43236052469775e-10	-0.44052477296281	0.08	116	9.80595398313191e-06	other	AVL9
5.43871686909355e-10	-0.584889847645833	51	81	9.81742782040077e-06	other	ABCC4
5.47605614085351e-10	-0.230948013449316	423	485	9.88482893985467e-06	other	CALD1
5.67454347651755e-10	-0.15541946775032	371	441	1.02431184294618e-05	other	ACTN1
5.91822470398257e-10	-0.445223080660921	94	133	1.06829874131589e-05	other	GPBP1L1
5.97108173341128e-10	-0.475853693807363	72	106	1.07783996369807e-05	other	FH
6.09158812004166e-10	-0.393797658837733	143	187	1.09959257154872e-05	other	ENG
6.24083980589332e-10	-0.431770942193173	87	124	1.1265339933618e-05	other	C16orf58
6.39557213039371e-10	-0.385812697860688	119	161	1.15446472525737e-05	other	ARHGAP35
6.46698150303647e-10	-0.372335235869866	187	237	1.16735483111311e-05	other	IFI27
6.53275756577959e-10	-0.357176054706098	125	169	1.17922806819887e-05	other	NDUFB11
6.67310230304102e-10	-0.512770955709734	72	106	1.20456169672193e-05	other	DKC1
6.68449357441578e-10	-0.375556335891729	99	138	1.20661793511779e-05	other	CCPG1
6.70690962183485e-10	-0.418307663400109	0.08	116	1.21066425583741e-05	other	LIN7C
6.78880436628524e-10	-0.480516718840313	77	112	1.22544707615815e-05	other	POLE3
6.89697980610137e-10	-0.291552230567122	163	212	1.24497382479936e-05	other	LRRC26
6.93617850824449e-10	-0.157810676621558	266	329	1.25204958252321e-05	other	TXNDC5
7.11516906824495e-10	-1.01097636006201	16	33	1.2843591685089e-05	other	AFAP1L1
7.18157374474418e-10	-0.255563797757123	181	233	1.29634587666377e-05	other	WDR26
7.24399888611754e-10	-0.560743958031438	57	87	1.30761423893308e-05	other	SPRED2
7.31108819834611e-10	-0.645446342353409	48	76	1.31972453068346e-05	other	SLC22A23
7.35510467643473e-10	-0.568946772813305	105	145	1.32766994514323e-05	other	SFRP4
7.43745852475814e-10	-0.457899486387542	92	129	1.34253563830409e-05	other	SELENON
7.43880636188646e-10	-0.758455304182596	28	0.05	1.34277893638413e-05	other	CAB39L
7.81112342098279e-10	-0.307747778368932	175	225	1.4099858887216e-05	other	CLPTM1L
7.81857051653885e-10	-0.360603675376566	115	157	1.41133016394043e-05	other	STAU2
8.06881594140945e-10	-0.88286901511285	23	43	1.45650196558382e-05	other	PFKFB4
8.11586954848871e-10	-0.455105919453433	99	137	1.4649956121977e-05	other	BZW2
8.29941749435321e-10	-0.505037753627938	71	104	1.4981278519057e-05	other	SORL1
8.7733736889517e-10	-0.53717781335142	85	0.12	1.58368168459267e-05	other	HPGD
8.97312436704080e-10	-0.617404056043601	48	76	1.61973867949453e-05	other	SHROOM3
9.38981661029685e-10	-0.564868711055129	63	95	1.69495579632468e-05	other	ITGA11
9.43260491481269e-10	-0.328398287678812	143	189	1.70267951317284e-05	other	TMEM184B
9.65412703465338e-10	-0.657340958645405	0.04	65	1.74266647102528e-05	other	OXCT1
9.83093323396323e-10	-0.399946243341867	96	134	1.7745817580627e-05	other	PRDX1
1.0013894842539e-09	-0.785372860520587	0.03	52	1.80760815802672e-05	other	ZNF350
1.00152515832936e-09	-1.11288603875729	14	31	1.80785306330033e-05	other	DLL4
1.0445063213609e-09	-0.380030345266682	112	153	1.88543836068855e-05	other	KLHDC2
1.08710213597783e-09	-0.681784904039012	41	67	1.96232806565358e-05	other	DCTN6
1.10725409993083e-09	-0.373637983914586	109	149	1.99870437578514e-05	other	COX7C
1.11048578968907e-09	-0.504466979289777	74	107	2.00453789896775e-05	other	VASH1
1.13919953856295e-09	-0.409774244656631	137	0.18	2.05636908705997e-05	other	FSTL1
1.16158226984112e-09	-0.413095452254093	0.09	127	2.0967721552902e-05	other	NOP56
1.16335254160287e-09	-0.150617704683125	279	343	2.09996767284734e-05	other	YBX3
1.17429034323695e-09	-0.316261789746802	166	214	2.11971149857701e-05	other	TBL1XR1
1.18589814941493e-09	-0.293534341977681	302	357	2.14066474950888e-05	other	SDC4
1.192374742704e-09	-0.445603904779407	83	118	2.15235564805498e-05	other	PPP6C
1.19910445140458e-09	-0.22171487799712	244	301	2.16450344523041e-05	other	POLR2L
1.26833992711736e-09	-0.415482045090971	95	133	2.28948040243955e-05	other	PSMC4
1.27388672163105e-09	-0.343653357820225	135	179	2.29949292121621e-05	other	NDUFB7
1.27899670728135e-09	-0.473646078484039	71	105	2.30871695631356e-05	other	CHD4
1.31184059061902e-09	-0.27398428401756	171	0.22	2.3680034501264e-05	other	RAB11B
1.31736959348422e-09	-0.458831544255223	79	113	2.37798385319837e-05	other	RNF44
1.32930217711226e-09	-0.258344431255241	186	238	2.39952335990533e-05	other	TM9SF3
1.36044989643764e-09	-0.740330703415591	0.06	0.09	2.45574810805959e-05	other	KLK1
1.36499697807655e-09	-0.863859994665332	33	56	2.46395604512598e-05	other	CHST1
1.36913085775088e-09	-0.469402893156047	0.08	115	2.47141811132611e-05	other	TSTD1
1.37041563304533e-09	-0.47865919654923	83	118	2.47373725921012e-05	other	HSD17B10
1.37818293829449e-09	-0.843768077909966	26	47	2.48775802191539e-05	other	CORO2A
1.38921518978804e-09	-0.422965696278155	97	135	2.50767233908639e-05	other	RNF126
1.42844187568524e-09	-0.28875160001215	165	213	2.57848042979942e-05	other	COPB1
1.47129039999811e-09	-0.330551596185079	177	225	2.65582630103659e-05	other	MDK
1.49157966639188e-09	-0.321709162799898	166	213	2.69245045580399e-05	other	CAB39
1.53156834808047e-09	-0.385380400896591	117	158	2.76463402512006e-05	other	CAPNS1
1.6118465668409e-09	-0.334252737137013	141	185	2.90954423780451e-05	other	APEX1
1.65339488034327e-09	-0.415720921660916	85	121	2.98454309850764e-05	other	CAPRIN1
1.75862851239925e-09	-0.280528579523105	106	146	3.17450032773189e-05	other	SFRP1
1.77347697387821e-09	-0.439567663615284	85	0.12	3.20130328554756e-05	other	HEBP2
1.78227203948466e-09	-0.480932984824142	79	114	3.21717925847376e-05	other	PSMD7
1.80404730427363e-09	-0.553701432146482	57	86	3.25648578894432e-05	other	FNBP1L
1.81351211005115e-09	-0.665159920772269	39	64	3.27357070985333e-05	other	HSPA2
1.83489073413117e-09	-0.438380748664842	0.08	114	3.31216126418018e-05	other	SNX4
1.87216646297849e-09	-0.29194030049095	0.19	0.24	3.37944768232247e-05	other	RNF187
1.8803058625895e-09	-0.296162676392371	134	178	3.39414011256031e-05	other	ILF3
1.89614243973957e-09	-0.313679633736968	152	198	3.4227267179739e-05	other	BTF3L4
1.9161400109122e-09	-0.578296559811161	63	94	3.45882433369761e-05	other	PTP4A3
1.93809584468079e-09	-0.433993624779007	174	218	3.49845680923329e-05	other	FBN1
1.9584838391971e-09	-0.442354898720427	79	113	3.53525917813468e-05	other	MED4
1.97313595976767e-09	-0.422479531137618	87	124	3.56170772097662e-05	other	GUCD1
2.0035121717496e-09	-0.491646647419985	162	206	3.61653982122521e-05	other	CTSK
2.02362005228795e-09	-0.701675780466446	32	55	3.65283655638497e-05	other	CSE1L
2.12087150061125e-09	-0.370589716411994	136	179	3.82838514575337e-05	other	PDIA6
2.21940535592296e-09	-0.272275209776399	197	248	4.00624860797654e-05	other	TMCO1
2.37732625925554e-09	-0.455687328978561	85	0.12	4.29131163058218e-05	other	THOC7
2.41719367203164e-09	-0.499037079235105	248	286	4.36327629738431e-05	other	COL5A2
2.44430185568995e-09	-0.157942917068592	299	362	4.41220927970594e-05	other	GUK1
2.46282262292953e-09	-0.765357893725232	25	45	4.4456411166501e-05	other	SPOPL
2.47453718065255e-09	-0.519517511390247	97	133	4.46678706479592e-05	other	CDCP1
2.48184768973375e-09	-0.423412743239607	95	132	4.4799832647384e-05	other	TNKS1BP1
2.68536145704457e-09	-0.54558498294211	57	86	4.84734596611115e-05	other	KDM4B
2.71093704327913e-09	-0.513017492984845	63	93	4.89351245682316e-05	other	POMP
2.7389828495211e-09	-0.420493210598634	126	167	4.94413794167053e-05	other	LAMA4
2.74919295248769e-09	-0.500901833222901	68	0.1	4.96256819853553e-05	other	PDHB
2.85662105222711e-09	-0.323940079314094	114	155	5.15648666137516e-05	other	CD55
2.9677621344394e-09	-0.518498132837004	65	96	5.35710742887656e-05	other	UBE2H
3.05497955838008e-09	2.22339734910714	19	4	5.51454360083188e-05	other	POTEM
3.0634156592567e-09	-0.597949520985823	48	75	5.52977160652426e-05	other	ARL6IP1
3.09664258982525e-09	-0.329748704352346	137	0.18	5.58974953889356e-05	other	TOMM20
3.1007570730021e-09	-0.966519127522633	17	35	5.59717659247609e-05	other	HSD17B2
3.12813882409005e-09	-0.508567564000694	0.07	101	5.64660339136495e-05	other	SGSM3
3.21394356794844e-09	-0.914957573334298	17	34	5.80148953450373e-05	other	ODAM
3.28638474155754e-09	-0.555126517323562	62	92	5.93225309698552e-05	other	KDM7A
3.35985469839092e-09	-0.301667526244387	177	224	6.06487371606545e-05	other	DNM2
3.38741772962037e-09	-0.45729925500507	84	119	6.11462774373772e-05	other	LSM14B
3.45385561291039e-09	-0.281003372523392	197	246	6.23455476686454e-05	other	RABAC1
3.50469533121477e-09	-0.636125810828833	0.06	0.09	6.32632554237577e-05	other	FNDC1
3.55308242762311e-09	-0.290617397146689	189	237	6.41366909010248e-05	other	TNFRSF12A
3.87793051450451e-09	-0.378183223064429	122	162	7.0000523717321e-05	other	SREBF2
3.90727718008509e-09	-0.501742809662272	57	86	7.0530260377716e-05	other	CRLS1
4.01159467915225e-09	-0.295869023797521	164	211	7.24132955533773e-05	other	UQCRB
4.04163857210061e-09	-0.388684277962209	122	162	7.29556178649881e-05	other	MCM7
4.06112618957319e-09	-0.491660725629677	54	83	7.33073888479856e-05	other	EIF3M
4.08667821411145e-09	-0.291308968943592	0.16	206	7.37686284429258e-05	other	CLIC4
4.10303854121929e-09	-0.408046940018809	87	123	7.40639487075494e-05	other	NDUFA10
4.27043406244102e-09	-0.518237746342408	64	95	7.70856052611228e-05	other	PRELID3B
4.45038995741033e-09	-0.523722465817089	62	92	8.03339891212138e-05	other	IRX2
4.52697357816025e-09	-0.520392444172993	55	84	8.17164000593707e-05	other	NOMO1
4.62200645452032e-09	-0.695495182954819	32	55	8.34318385105463e-05	other	LANCL2
4.71630771181027e-09	-0.295337404349193	122	163	8.51340705058871e-05	other	HIPK2
4.79979895351841e-09	-0.783391816555494	24	44	8.66411709099609e-05	other	EDF1
4.82163782757690e-09	-0.350097628361724	124	165	8.70353844255905e-05	other	SMARCD2
5.02412646065472e-09	1.73529638763858	23	6	9.06905067412784e-05	other	PGC
5.1502616277566e-09	-0.414961408592104	95	131	9.29673726426344e-05	other	IDH3B
5.32672628468699e-09	-0.360843262661802	131	172	9.61527361648848e-05	other	EFEMP1
5.44668665080608e-09	-0.393196760663122	93	129	9.83181407337006e-05	other	SMDT1
5.54829718316426e-09	-0.271276266284908	256	308	0.000100152312453298	other	SERPINA1
5.68711828140943e-09	-0.270393840710208	197	247	0.000102658172097722	other	SOX4
5.7252712160886e-09	-0.150102290435822	264	323	0.000103346870721615	other	ANXA11
5.76140570622181e-09	-0.398659489754537	113	152	0.00010399913440301	other	EPRS
5.90929489408238e-09	-0.307331238244749	141	184	0.000106668682133081	other	LTBR
5.97845856055479e-09	-0.323856202699409	139	182	0.000107917155476575	other	URI1
5.98915698659475e-09	-0.358716789304981	118	157	0.000108110272765022	other	ETV6
5.9973390998376e-09	-0.291692455792911	158	204	0.000108257968091169	other	SLC3A2
6.12925687272209e-09	-0.452988179377606	0.09	125	0.000110639215809506	other	PHLDB1
6.2017032405486e-09	-0.481588748921252	68	99	0.000111946945195143	other	NDUFB1
6.26564288626397e-09	-0.566699401072293	69	0.1	0.000113101119739951	other	ADAMTS12
6.280013300589e-09	-0.254937423047835	166	213	0.000113360520088932	other	EPHX1
6.53446239760347e-09	-0.825132544820513	23	41	0.00011795358073914	other	SIDT1
7.03915489646394e-09	-0.320812772270922	145	188	0.000127063785036071	other	EMD
7.36971581620678e-09	-0.45189332655874	75	108	0.000133030740198349	other	SLC39A8
7.59998677388495e-09	-0.571864500962439	47	74	0.000137187361255397	other	TMED5
7.95539112573277e-09	-0.4070388183409	83	117	0.000143602765210602	other	SSU72
7.95967981940743e-09	-0.333076594654315	135	177	0.000143680180420123	other	RAB25
8.15303961956143e-09	-0.556428054806226	51	78	0.000147170518172703	other	MXI1
8.40945534617348e-09	-0.439126134907664	81	114	0.000151799078453778	other	IFNAR1
8.4952476426413e-09	0.679911484362148	106	72	0.000153347715197318	other	ITGAX
8.49577922497762e-09	-0.49079525377818	62	91	0.000153357310790071	other	ANAPC13
9.11270282998984e-09	1.25691447525992	36	16	0.000164493398784147	other	PHACTR1
9.26526077288545e-09	-0.312903032914423	139	181	0.000167247222211355	other	MAF1
9.35144480371963e-09	-0.500850880705956	64	94	0.000168802930151943	other	ELMO2
9.48357911992919e-09	-0.429469216115815	78	111	0.000171188086693842	other	OSBP
9.67007739064579e-09	-0.461100825164925	61	0.09	0.000174554566978547	other	EAPP
9.76506752275083e-09	0.729200312309171	74	45	0.000176269233853175	other	MALL
9.80772607822466e-09	-0.362444575622278	119	158	0.000177039263438033	other	LOX
9.81063418343675e-09	-0.159531384410938	356	412	0.000177091757645217	other	FOS
1.00838178786241e-08	-0.570906788682139	56	83	0.000182022996527043	other	CDK1
1.06483533382021e-08	-0.377531900019077	99	135	0.000192213426107885	other	EBNA1BP2
1.12359316477033e-08	-0.423793451789352	86	0.12	0.000202819802172692	other	CTBP2
1.12587635560846e-08	-0.331191502570492	134	175	0.000203231940950883	other	YIPF3
1.14476453842882e-08	-0.925259035581516	16	32	0.000206641446831786	other	BPIFB2
1.15303517734313e-08	-0.478191926896274	187	228	0.000208134379862208	other	SULF1
1.16304370860527e-08	-0.323159288974676	0.13	171	0.000209941019840338	other	CTSH
1.1700606089076e-08	-0.211010304943638	219	0.27	0.000211207640513911	other	RTN4
1.22096209721793e-08	-0.65051236785554	37	0.06	0.000220395868168809	other	ADGRF5
1.23137073519305e-08	-0.522627584346528	55	83	0.000222274731409697	other	DIO2
1.23184123735397e-08	-0.668993676806259	31	53	0.000222359661754764	other	IVD
1.25498122786373e-08	-0.467874053760352	67	97	0.000226536661441682	other	FKBP10
1.26115539849076e-08	-0.509122340027869	61	0.09	0.000227651160981567	other	SLC31A2
1.2937288848242e-08	-0.317292679096687	137	178	0.000233531000999616	other	RANBP9
1.30837024083771e-08	-0.810940058535992	24	43	0.000236173912173615	other	ESAM
1.32237949491484e-08	-0.310527595730762	0.15	193	0.000238702722627078	other	ISLR
1.3964062915991e-08	-0.545989722751438	47	72	0.000252065299696554	other	CASZ1
1.43720482137172e-08	-0.261873096832562	149	192	0.00025942984230581	other	CDC37
1.44573620669485e-08	-0.282376700342595	161	206	0.000260969842670488	other	SERPING1
1.44841148361616e-08	-0.307772334253308	128	168	0.000261452756907553	other	WBP1
1.46147790036441e-08	0.788739654359013	83	53	0.00026381137579478	other	NCF2
1.47683823542601e-08	-0.363557824639216	113	151	0.000266584069876749	other	MEX3D
1.48813953390867e-08	-0.319439675941334	142	184	0.000268624067265854	other	EIF6
1.51100523612878e-08	-0.495590827863325	0.1	135	0.000272751555173606	other	GRB7
1.52993373252615e-08	-0.536823597359365	57	85	0.000276168338058296	other	ATP8B1
1.58467372436471e-08	-0.418530179530652	79	111	0.000286049453985073	other	RIN2
1.6601694098097e-08	-0.273525116900926	136	178	0.000299677180164749	other	UBB
1.71414442553836e-08	-0.348599260310845	113	151	0.000309420210253929	other	CMIP
1.73362459508518e-08	-0.919810313959387	17	33	0.000312936575658825	other	KDR
1.80102947347285e-08	-0.276733425560165	174	219	0.000325103830256584	other	EMC10
1.80118527787342e-08	-0.348090917197321	262	309	0.000325131954508931	other	LCN2
1.8035776597885e-08	-0.340409537628583	122	0.16	0.000325563803368423	other	CPNE3
1.8210371222263e-08	-0.311160198176768	125	165	0.000328715410933069	other	NUDC
1.84532429931499e-08	-0.682850477481657	36	59	0.000333099489269349	other	SRPK3
1.86293133589243e-08	-0.381533567846607	0.09	124	0.000336277735441942	other	COX6C
1.87481110831784e-08	1.89674684397738	39	18	0.000338422153162453	other	MMP12
1.87483851451225e-08	-0.20917790291682	181	229	0.000338427100254606	other	MAT2A
1.89598019205907e-08	-0.405577081448581	231	276	0.000342243384468582	other	SFRP2
1.89818802833442e-08	-0.505687721924815	61	0.09	0.000342641920994647	other	SEH1L
1.95453521429057e-08	-0.365943592124585	103	139	0.000352813151531591	other	TCEAL8
1.95673313574209e-08	-0.224005072657542	187	234	0.000353209898332805	other	HBS1L
1.96073918299224e-08	-0.395487538304989	103	139	0.000353933029921929	other	ARRDC1
2.01869358070032e-08	-0.499226874283002	66	95	0.000364394378252215	other	UQCRH
2.0369938880812e-08	-0.450159074883	71	101	0.000367697766737537	other	PEX2
2.05172801081359e-08	-0.913861463414845	21	39	0.000370357423231962	other	SMYD3
2.08524149895565e-08	-0.262566349310341	157	201	0.000376406942976484	other	NDUFS2
2.09526639004802e-08	-0.455336711561569	0.07	101	0.000378216536067568	other	NES
2.17888692880338e-08	-0.248505581336337	191	238	0.000393310879518299	other	ATP2C1
2.18373914703839e-08	-0.270545095945256	166	0.21	0.000394186753431899	other	RAB13
2.20676964466249e-08	-0.465901811428747	66	96	0.000398343988558025	other	ATP5F1C
2.22502341195562e-08	-0.503531177581823	68	98	0.00040163897609211	other	PPL
2.25403861863827e-08	-0.568945002095434	49	75	0.000406876511050393	other	USP10
2.35272669274766e-08	-0.816892371918572	0.02	37	0.000424690695307879	other	SLC6A14
2.44506592039266e-08	-0.575689956966859	38	0.06	0.00044135884929008	other	FOXC1
2.47666539214705e-08	-0.456535886335789	63	92	0.000447062869936463	other	HS6ST1
2.5396900660189e-08	-0.207989066872784	402	462	0.000458439453817072	other	SYNGR2
2.54304354707621e-08	-0.428269432697553	87	0.12	0.000459044790682726	other	MAP3K20
2.55686667091019e-08	-0.284196596225694	146	188	0.000461540002765999	other	PON2
2.59032205005538e-08	-0.388381816659197	0.08	112	0.000467579033255497	other	ARHGAP29
2.59951088678704e-08	-0.353171265879257	106	142	0.000469237710173929	other	NINJ1
2.6165471920831e-08	-0.558549165280745	46	71	0.000472312933642921	other	HACD2
2.64205018398115e-08	-0.556358696134984	53	0.08	0.000476916478710437	other	H2AFZ
2.76404477058224e-08	-0.449211273693015	72	103	0.000498937721537801	other	PIEZO1
2.8670789797862e-08	-0.328693211795112	142	182	0.000517536426641207	other	TMEM263
2.8683604642808e-08	-0.281645886121059	159	202	0.000517767747407327	other	TFRC
2.88762794174383e-08	-0.557176796719973	53	0.08	0.000521245719764179	other	MANSC1
2.91765951903768e-08	-0.814821973123345	23	41	0.000526666719781491	other	ISOC1
2.99211871207694e-08	1.14419551807876	35	16	0.000540107348717008	other	P3H2
3.00498345667827e-08	3.61825696644836	11	1	0.000542429563764994	other	ANKRD30BL
3.05084613747362e-08	-0.419015423797911	74	105	0.000550708236275363	other	MYO1D
3.05936399915919e-08	-0.462124860490699	67	96	0.000552245795488225	other	COQ9
3.06714721154286e-08	-0.316173248799997	0.12	159	0.000553650743155602	other	SNX17
3.10797401020914e-08	-0.182039379889423	377	436	0.000561020388582851	other	SOD2
3.12981176430702e-08	-0.294209883812246	0.13	0.17	0.000564962321575061	other	KIAA1217
3.20550607632796e-08	-0.449630964201081	77	108	0.00057862590183796	other	SAV1
3.23629681241422e-08	-0.410613332858802	81	113	0.000584183937608891	other	HSPA5
3.32788984783134e-08	-0.338140806102681	105	141	0.000600717396432035	other	PRPF6
3.33180563768831e-08	-0.385706846946015	107	143	0.000601424235659117	other	FHL2
3.47419639811853e-08	2.27352082853298	16	3	0.000627127191824376	other	MADCAM1
3.5350418158256e-08	-0.288602320334306	155	197	0.000638110398174679	other	EDEM1
3.66481529841004e-08	-0.58183127184207	46	0.07	0.000661535809515997	other	TPX2
3.91103054988297e-08	-0.401512028875126	95	128	0.000705980124559375	other	HSPD1
3.94500070107684e-08	-0.295510747943651	147	188	0.000712112076551381	other	STAT3
3.95225011482778e-08	-0.305365012843546	0.14	181	0.000713420668227563	other	PTPN12
4.0008915889866e-08	-0.311983122763451	137	177	0.000722200940727971	other	PA2G4
4.00120691978982e-08	-0.4897534207835	53	79	0.000722257861091261	other	SLC50A1
4.09142098865085e-08	-0.661346960542972	32	53	0.000738542402661366	other	HADH
4.10193442913505e-08	-0.481727475754883	69	98	0.000740440183803167	other	CNOT2
4.25866721409581e-08	-0.44085406141865	83	115	0.000768732018816434	other	BZW1
4.2615951110981e-08	-0.475141763642622	66	94	0.000769260533504318	other	ERH
4.29240351819357e-08	-0.303285506000607	0.17	212	0.000774821759069121	other	PTMS
4.3135458236288e-08	-0.399918959516087	99	134	0.000778638156623235	other	MEAF6
4.38371968774158e-08	-0.395962159394522	88	121	0.000791305240834233	other	CSNK1E
4.40944155233113e-08	-0.312199074293032	154	195	0.000795948294611292	other	CKAP4
4.42033715861742e-08	-0.692771060089384	53	79	0.000797915060502031	other	PRB3
4.50838500843804e-08	-1.1705679265531	0.01	23	0.000813808577873151	other	FSIP1
4.53296920123956e-08	-0.286765071651082	168	211	0.000818246270515754	other	SERPINF1
4.76662077044649e-08	-0.73240284698232	28	47	0.000860422715273297	other	KIF22
4.78822580756233e-08	0.948456176589176	43	22	0.000864322640523077	other	TREM1
4.84913944148862e-08	-0.341263815740357	129	167	0.000875318160583111	other	ATP2A2
4.95675033097117e-08	-0.355640317656906	113	149	0.000894743002243606	other	PARVA
5.19782286193086e-08	-0.153001402313171	292	349	0.000938259004807139	other	CD63
5.23672371040345e-08	-0.344148098536601	113	149	0.000945280996964926	other	MTA1
5.28081907595156e-08	-0.512740061889998	55	81	0.000953240651400016	other	TCF4
5.36453404949429e-08	-0.790408450417885	25	43	0.000968352041274215	other	MANEAL
5.46017026536248e-08	-0.400142183724707	86	118	0.000985615334600581	other	BRD7
5.48527100169584e-08	-0.515059182710942	54	0.08	0.000990146268516116	other	TMEM179B
5.60044581442692e-08	-0.681445417852514	34	55	0.0010109364739622	other	MCCC2
5.72146509909047e-08	-0.467410239243935	67	95	0.00103278166503682	other	KRT80
5.76188571206404e-08	-0.43300028965696	78	109	0.00104007798988468	other	PAWR
5.8611413565989e-08	-0.432377619276997	78	109	0.00105799462627967	other	VDAC2
5.91100068256681e-08	-0.367329022808093	98	132	0.00106699473321014	other	ITPR3
5.96781743070433e-08	-0.692709745780066	104	136	0.00107725072441644	other	SCGB1D2
5.99725797480603e-08	-0.579988670747513	51	76	0.00108256503703224	other	GRHL2
6.19623968018956e-08	-0.440174986310378	67	95	0.00111848322467102	other	PLCB4
6.23396782808427e-08	-0.756556708691097	24	42	0.00112529353264749	other	PGF
6.41097089613349e-08	-0.399274957667251	72	102	0.00115724435646106	other	TERF2IP
6.50004114320256e-08	-0.500941089696717	55	81	0.00117332242675949	other	MACROD1
6.58440450684381e-08	-0.48709603369787	59	86	0.00118855085753038	other	WDR13
6.60471884784776e-08	-0.656185900505638	31	51	0.001192217799225	other	PKIB
6.880536448504e-08	-0.367489985571116	114	0.15	0.00124200563431946	other	UGCG
6.88164051892899e-08	-0.327026732909533	108	143	0.00124220493007187	other	PSMB4
6.89815318698326e-08	-0.30002853573629	142	182	0.00124518563178235	other	PPIA
7.01466849531986e-08	-0.275010025674229	233	0.28	0.00126621781009019	other	RARA
7.1723534462639e-08	-0.45396678255427	0.07	0.1	0.0012946815205851	other	GDI2
7.28462140511198e-08	0.526493031050085	96	65	0.00131494700983676	other	FGA
7.68495311027397e-08	-0.564657016991522	0.04	63	0.00138721088593555	other	ECD
8.01386574550641e-08	-0.850667636927651	22	39	0.00144658290572136	other	DHRS2
8.1432416331253e-08	-0.382398655031177	84	116	0.00146993654719545	other	PSME4
8.14949418808934e-08	-0.434749498217974	0.07	99	0.00147106519589201	other	AAGAB
8.18324278480853e-08	-0.880438461877395	15	29	0.00147715715508579	other	RNASE8
8.21140007598028e-08	-0.302284213855691	142	182	0.0014822398277152	other	SMARCA5
8.4968171256331e-08	-0.59076596237193	36	57	0.00153376045934803	other	SMIM22
8.49919092002877e-08	-0.320153656929415	0.13	168	0.00153418895297439	other	CDK16
8.75178578192162e-08	0.128012548183235	783	723	0.00157978485149467	other	MT-ND2
8.76831955076945e-08	-0.275068570294182	147	188	0.00158276936210939	other	CLPTM1
8.90063878586602e-08	-0.510161643615812	0.05	75	0.00160665430723668	other	MIOS
8.96303146328955e-08	-0.640424524609488	32	53	0.0016179168094384	other	HSF4
8.97052360736383e-08	-0.30013310189902	153	193	0.00161926921636525	other	CD2AP
9.06339501936903e-08	-0.621687962027901	0.04	63	0.0016360334349463	other	RRP1
9.14034279528507e-08	-0.533066007981862	49	74	0.00164992327797691	other	RIOK3
9.38498615683345e-08	2.96994899210255	12	1	0.00169408385117001	other	MUC12
9.51290297507251e-08	-0.216112874748585	208	254	0.00171717411603034	other	FLNA
9.67568796154913e-08	-0.278331290392197	152	192	0.00174655843393923	other	MICOS10
9.89873760844768e-08	-0.12505162203291	294	351	0.00178682112570089	other	LITAF
9.92323229883058e-08	-0.32853635122654	111	147	0.00179124266226191	other	ATP5F1D
1.00351126112152e-07	-0.606778280360561	35	56	0.00181143817745046	other	LRRC1
1.05838286437309e-07	-0.385289345677807	66	95	0.00191048690847986	other	COL8A1
1.05853339722759e-07	-0.337816548841402	115	151	0.00191075863533552	other	FARP1
1.06017925332512e-07	-0.614818536655219	28	47	0.00191372957017717	other	APOLD1
1.06656951994668e-07	-0.296322236714211	129	167	0.00192526464045574	other	CNPY2
1.11841694028052e-07	-0.603925989183054	0.04	62	0.00201885441890037	other	SLIRP
1.12275149293009e-07	-0.397277248333414	93	126	0.0020266787198881	other	NR2F6
1.12308682181028e-07	-0.280303649531988	123	0.16	0.00202728402204974	other	CUTA
1.12837487067745e-07	-0.409659439815056	68	96	0.00203682947905987	other	DRAM2
1.13093988234505e-07	2.78139280222803	12	2	0.00204145958162105	other	EID2B
1.13771726449657e-07	-0.515516516848583	52	77	0.00205369343414277	other	MFN2
1.14319390327789e-07	-0.42423895681421	78	108	0.00206357931480692	other	LRRC41
1.15046317042926e-07	-0.378754912911526	93	125	0.00207670106894185	other	SERBP1
1.15500036662128e-07	-0.369679970345903	97	0.13	0.00208489116178807	other	SRSF9
1.15990770867821e-07	-0.222286081020259	287	338	0.00209374940493504	other	S100A10
1.21480846997211e-07	-0.202392100006069	209	255	0.00219285076914666	other	TRAM1
1.22214503409485e-07	-0.357660697158095	86	118	0.00220609400104462	other	COX8A
1.25281975551771e-07	-0.279332336473135	171	214	0.00226146494068502	other	NPTN
1.29082256234515e-07	-0.544429208763821	0.05	74	0.00233006380728923	other	EDNRA
1.30694524999408e-07	-0.683493246501374	29	48	0.00235916687076432	other	NDUFAF6
1.30734652204139e-07	-0.158543055378584	265	318	0.00235989120693692	other	DDX5
1.3094412433349e-07	-0.35520124609915	88	0.12	0.00236367238834383	other	WASL
1.34586559524175e-07	-0.314644104226518	116	151	0.00242942198597089	other	EMC7
1.34752254760167e-07	-0.148643410070567	307	363	0.00243241295067578	other	CAPN2
1.35827149234675e-07	-0.248671095208078	92	125	0.00245181587083512	other	ADIRF
1.36017451566453e-07	-0.399039857032674	0.1	133	0.00245525101822605	other	DNAJB1
1.36425399748539e-07	-0.348751465886247	96	129	0.00246261489086088	other	NUMA1
1.36795496311514e-07	-0.429128435426645	69	97	0.00246929550391913	other	SMIM26
1.38543501869581e-07	-0.535433022525779	48	72	0.0025008487522478	other	THOC2
1.42503164803415e-07	-0.122377487734585	535	604	0.00257232462786645	other	MCL1
1.42503782800088e-07	-0.306340110540887	121	157	0.00257233578332439	other	EPS8L2
1.44289326768536e-07	-0.148285029370098	779	0.68	0.00260456663749884	other	COL1A2
1.53367628582775e-07	-0.334000403251808	102	136	0.00276843906354768	other	MEA1
1.53981825206275e-07	2.0010049277707	17	4	0.00277952592679848	other	FCAR
1.57685577944103e-07	-0.501864983947045	52	76	0.00284638236746901	other	CEBPZ
1.6039199006015e-07	-0.294320589782323	121	158	0.00289523581257576	other	ARFGAP3
1.62304011242553e-07	-0.338997394708736	106	0.14	0.00292974970693933	other	PDCD10
1.65253915506367e-07	-0.627459211587046	41	63	0.00298299842880543	other	ZWINT
1.69664193140428e-07	-0.306368651216189	132	169	0.00306260835037786	other	NME3
1.7934935332263e-07	-0.280197600762022	141	0.18	0.00323743517682679	other	ESYT2
1.83410011627907e-07	2.90146925421978	11	1	0.00331073411989535	other	CLPS
1.84019107603345e-07	-0.417459609150328	0.07	98	0.00332172891134797	other	NRIP1
1.87411939559222e-07	-0.339870080514692	108	143	0.00338297292098351	other	KHSRP
1.89284034015914e-07	-0.182034563086677	197	242	0.00341676609802126	other	ATN1
1.90138599778659e-07	-0.556678485147156	0.04	62	0.00343219186460457	other	TMEM205
1.99498816635086e-07	-0.431258813636	71	99	0.00360115313907995	other	DNTTIP1
1.99879006661681e-07	-0.406106132584124	0.07	98	0.00360801594925	other	ARL1
2.11550616690656e-07	-0.322474963601096	126	162	0.00381870018188303	other	CYB561
2.12679585327224e-07	-0.447495330401187	65	92	0.00383907919474173	other	SF3A2
2.16185378419628e-07	-0.326847542014335	111	145	0.0039023622658527	other	MDFI
2.18268732835353e-07	-0.52681366584685	0.05	74	0.00393996889641096	other	SRFBP1
2.19005238046529e-07	-0.473774655200036	54	79	0.0039532635519779	other	FPGS
2.19536126781088e-07	-0.362783129770683	93	124	0.00396284662452542	other	AGTRAP
2.2221208212193e-07	3.1827553646098	11	1	0.00401115029438297	other	TBC1D3E
2.25219396363575e-07	-1.46665678212487	19	34	0.0040654353237589	other	LACRT
2.27537753150852e-07	-0.246087934194075	182	225	0.00410728398212602	other	YKT6
2.31958796207069e-07	-0.611394018648537	35	55	0.0041870882303338	other	DOCK6
2.32893801679267e-07	-0.42380228374195	68	96	0.00420396601411245	other	FBXO9
2.38408488630592e-07	-1.0628517703024	11	23	0.00430351162827081	other	TOX3
2.39055101102639e-07	-0.215959829367112	195	239	0.00431518363000374	other	LMAN1
2.39887459605694e-07	-0.474658930459647	54	79	0.00433020853334238	other	PPFIBP2
2.41438982601481e-07	-0.391344813807354	137	172	0.00435821507493934	other	LAMB1
2.43349333259336e-07	-0.341547258037054	116	151	0.00439269881466427	other	FAP
2.47473023318263e-07	-0.466945647639577	59	85	0.00446713554391796	other	PHF14
2.49038801704645e-07	-0.267206119564592	131	168	0.00449539940957054	other	PBX1
2.51123245193584e-07	-0.570725316339424	42	65	0.00453302569898938	other	VPS13D
2.53629512407354e-07	-0.481474615349208	69	97	0.00457826632846514	other	HIST1H1D
2.66730785994387e-07	-0.250587246660245	161	201	0.00481475741798469	other	USF2
2.70117892958316e-07	-0.323229167834847	108	141	0.00487589808579057	other	TNFSF13
2.72301349078042e-07	-0.293693038721552	125	161	0.00491531165220774	other	SH3GLB1
2.79361553508132e-07	-0.31324070427063	124	159	0.00504275540237529	other	COL16A1
2.8668269770373e-07	-0.594293074541354	36	56	0.00517490937625003	other	LRIG3
2.87481971149383e-07	-0.31377973773202	117	152	0.00518933706121751	other	COX14
2.9002931990003e-07	-0.607304304872031	62	87	0.00523531925351545	other	CAMP
2.92454194611766e-07	-0.717855808502438	25	42	0.005279090666937	other	KIAA1211L
2.92912894657975e-07	-0.394567073909225	77	106	0.00528737066147112	other	UBAP2L
2.9470467470888e-07	-0.401302908541243	73	101	0.00531971408317	other	UBE3C
2.98309737992578e-07	-0.597544556726683	47	0.07	0.00538478908050402	other	CASD1
2.98626577553115e-07	-0.404921520808393	69	96	0.00539050835141128	other	ECHDC2
3.0150656860103e-07	-0.339339233379039	84	114	0.00544249506981719	other	BCL6
3.04765410196717e-07	-0.448697743339985	0.06	86	0.00550132041946093	other	DNAJC15
3.05556894566724e-07	-0.316477262085473	129	165	0.00551560750382393	other	BTBD2
3.05599599532964e-07	-0.428103363817472	71	99	0.00551637837116954	other	GSK3B
3.06970864905783e-07	-0.347825094987709	97	129	0.00554113108241429	other	FLNB
3.13310527499439e-07	-0.272125795095598	151	189	0.00565556833189238	other	TMEM59
3.1383849187053e-07	-0.287221724388942	134	171	0.00566509861675493	other	SETD5
3.19798127165075e-07	-0.238743289032161	198	0.24	0.00577267599345678	other	NOTCH3
3.2315594302908e-07	-0.444027311805984	62	88	0.00583328792761792	other	HDAC7
3.24006256276477e-07	-0.47779302987657	59	84	0.00584863693204668	other	HIST1H2BG
3.24047952821431e-07	-0.367551446679742	74	102	0.00584938959637964	other	TNPO2
3.28268434594153e-07	-0.240874938311159	167	208	0.00592557351285906	other	FAM120A
3.39814104215829e-07	-0.301010965495236	126	162	0.00613398439519994	other	TMBIM1
3.4061566187466e-07	-0.276225482256641	158	197	0.00614845331249949	other	CHMP3
3.46866350621067e-07	-0.372891569286801	78	107	0.00626128449506087	other	EWSR1
3.49544919587175e-07	0.215388165989883	384	326	0.00630963534346809	other	JCHAIN
3.56812190312886e-07	0.130800280957431	914	895	0.00644081684733791	other	MT-CYB
3.72638901313159e-07	-0.189570582981495	223	269	0.00672650480760382	other	EIF3A
3.77773626864673e-07	2.272640868127	12	2	0.00681919173853421	other	BHLHE23
3.79749953831231e-07	-0.467092238611732	65	92	0.00685486641660755	other	CMTM4
3.81827292237624e-07	-0.504305323730093	0.05	73	0.00689236445218135	other	RAB5A
3.82622946365026e-07	-0.158257090608742	227	275	0.00690672680483508	other	CEBPD
3.83981869787874e-07	-1.03399049358551	0.01	22	0.00693125673154092	other	TMEM63C
3.85962940698702e-07	-0.547257468914641	43	65	0.00696701704255226	other	PPME1
3.89658154407163e-07	-0.292088633016519	125	161	0.00703371934520369	other	ITGB4
3.89745094569e-07	-0.23669138411263	166	206	0.00703528870206502	other	SPATS2L
3.9116712592045e-07	-0.740420314586209	25	42	0.00706095778999004	other	HOMER2
3.91610770397945e-07	-0.419597272985426	62	88	0.00706896601645331	other	ID1
3.97803534100274e-07	-0.260386317246644	172	212	0.00718075159404405	other	EIF5
4.08542641674281e-07	-0.301835359934381	132	167	0.00737460322486245	other	GSTK1
4.15681169534144e-07	-0.552387493949589	48	71	0.00750346079126084	other	SEMA3F
4.17409824774971e-07	-0.350976516625816	85	115	0.007534664747013	other	NDUFS5
4.18916512742176e-07	-0.512431817240639	0.05	74	0.00756186197150902	other	VDAC1
4.38976182532541e-07	-0.319546680950906	113	147	0.00792395907089489	other	SNRPC
4.45905663696516e-07	-0.487644899993587	52	76	0.00804904313538582	other	BMS1
4.49194597948092e-07	-0.61954632972152	35	55	0.00810841168756102	other	PRKAR2A
4.5528948792936e-07	-0.256768961602401	145	183	0.00821843054661288	other	EFR3A
4.57377999834979e-07	-0.411046682743038	88	118	0.00825613027502121	other	NQO1
4.67586076030387e-07	2.829576335738	11	1	0.00844039625842451	other	USP17L1
4.72913358981696e-07	-0.359276975018741	101	133	0.00853655904297859	other	KDM5B
4.73740205144922e-07	-0.32454302091191	105	137	0.00855148444307098	other	CYB5R1
4.75137468410942e-07	-0.351321120117208	98	129	0.00857670644228591	other	SH3BGRL
4.75617237926288e-07	-0.394563427171468	94	124	0.00858536676180743	other	HDAC2
4.78997694591291e-07	-0.633701764555057	32	51	0.00864638738506739	other	RSL1D1
4.93280145343401e-07	-0.450101826215668	87	116	0.00890419990359374	other	NREP
4.97358522324985e-07	-0.428747301361583	76	104	0.0089778186864883	other	SLC6A8
5.00090388861411e-07	-0.317022035070664	117	151	0.00902713160933734	other	EIF2S1
5.03483357248345e-07	-0.630195020341325	31	49	0.00908837808168987	other	COX7B
5.06969007972025e-07	-0.410474752094957	82	111	0.00915129756290303	other	LIMK2
5.0963528886309e-07	-0.459903070807304	57	81	0.00919942659926764	other	STAMBP
5.16011878450623e-07	-0.282215375663414	111	145	0.0093145304179122	other	GAS6
5.22095501026876e-07	-0.385812697860688	77	105	0.00942434588903614	other	YTHDF2
5.24493926191164e-07	-0.102160821486306	509	578	0.0094676398616767	other	TPM1
5.28540197916162e-07	-0.492043363891104	52	76	0.00954067911258463	other	KIAA0319L
5.60184950208038e-07	-0.272402931739192	137	173	0.0101118985362053	other	ATP6V0E1
5.80974128015442e-07	-0.430512505331503	68	95	0.0104871639848067	other	HIF1A
5.90379713136859e-07	-0.759649517611658	16	29	0.0106569442018334	other	SOX10
5.91897166062876e-07	-0.669873637212246	22	38	0.010684335744601	other	FAM3B
6.0237496360542e-07	1.97403788017043	16	4	0.0108734704680414	other	KCNK15
6.05526844029481e-07	-0.238495836413788	134	171	0.0109303650615762	other	MBTPS1
6.08011336633442e-07	-0.322117853650579	114	147	0.0109752126375703	other	TRMT112
6.14322260169486e-07	-0.373414869491755	74	101	0.0110891311183194	other	PRKG1
6.1735687534351e-07	-0.798429013346033	19	34	0.0111439089568257	other	PAIP2B
6.33140793772635e-07	-0.523425878057367	48	71	0.0114288244683898	other	SH3YL1
6.34425850445222e-07	-0.497542821132985	54	78	0.0114520210263867	other	HMCES
6.41919012881793e-07	-0.485477755299487	53	77	0.0115872801015293	other	HOOK2
6.48848032546603e-07	-0.335367634663568	91	121	0.0117123558354987	other	ARPIN
6.50810544440247e-07	-0.284654467902724	116	149	0.0117477811376909	other	SKI
6.52348036763675e-07	-0.613819718694563	33	52	0.0117755344116211	other	PTPN3
6.55569358637426e-07	-0.705899659549654	28	45	0.0118336824927642	other	SEMA6B
6.64651598682986e-07	-0.518877156444126	52	76	0.0119976260078266	other	BCL10
6.78854974526576e-07	-0.95658131699909	11	23	0.0122540111451792	other	CBX2
6.85877549671421e-07	-0.246087934194075	0.17	0.21	0.0123807756491188	other	VAT1
6.95474825785449e-07	-0.470352769863293	58	82	0.0125540160802531	other	NBN
7.07723166520217e-07	-0.435937993423907	61	86	0.0127751108788564	other	CTBS
7.32595500665254e-07	-0.361565151614011	89	118	0.0132240813825085	other	GTF2I
7.33214704057628e-07	-0.231006309908024	136	173	0.0132352586229442	other	SPIN1
7.41643481271902e-07	-0.359907833751237	66	92	0.0133874064804391	other	RAPH1
7.66987636335885e-07	-0.444820655263363	45	67	0.0138448938234991	other	COX7A1
7.67528408634897e-07	-0.56864315147379	36	56	0.0138546553042685	other	SLC35F2
7.76255964345375e-07	-0.147440346261164	208	253	0.0140121964123984	other	PNRC1
7.79428064032779e-07	-0.384511083280091	75	102	0.0140694559838557	other	HIST1H1E
7.79952866744822e-07	-0.344158875010395	84	113	0.0140789291976108	other	REEP3
7.80306332221888e-07	-0.31453702944291	0.12	153	0.0140853096029373	other	TRAPPC5
7.82733904332732e-07	-0.200737059359307	0.19	232	0.0141291297071101	other	RAC1
8.01290397207092e-07	-0.283562639612738	118	152	0.0144640929599852	other	BET1L
8.1084544376029e-07	-0.320152920228871	188	227	0.014636571105317	other	SLC2A1
8.1337919398853e-07	-0.458296752288223	58	82	0.0146823078306869	other	ADNP
8.16120003482697e-07	-0.401704542467225	75	102	0.0147317821828662	other	E2F4
8.17183620422696e-07	1.28849237732903	36	18	0.0147509815322501	other	AGER
8.25741509090058e-07	-0.41451403156297	67	93	0.0149054599805846	other	ERP44
8.34520452118044e-07	-0.385719013322788	58	83	0.0150639286811828	other	RALGAPB
8.38141238236034e-07	-0.283701460400999	135	0.17	0.0151292874913986	other	CD82
8.50163815107607e-07	-0.24033937416075	143	181	0.0153463070265074	other	PRPF40A
8.64589773666572e-07	-0.318722150608275	91	121	0.0156067100044553	other	DDX27
8.83484900863599e-07	-0.237432907585298	205	246	0.0159477859454888	other	NNMT
8.84516852289537e-07	-0.245862542441362	262	306	0.0159664137006784	other	C1R
8.85615947023762e-07	-0.388993640139656	82	111	0.0159862534597259	other	ATP6V1E1
8.86535255144239e-07	-0.254063891289031	141	178	0.0160028478906087	other	HNRNPD
8.95230536710077e-07	-0.302417265565531	109	141	0.0161598064181536	other	PTOV1
9.25458374784091e-07	-0.461514738534825	55	79	0.0167054491232276	other	ATXN1
9.2714373740671e-07	-0.374165188393645	81	0.11	0.0167358716039285	other	SPTLC2
9.29574167852188e-07	-0.404000417934407	75	102	0.0167797433038999	other	FARSA
9.33879031944085e-07	-0.496190590233642	47	69	0.0168574504056227	other	PHF12
9.5031219445127e-07	-0.355272033496381	71	98	0.0171540854220399	other	ELMSAN1
9.67550479409112e-07	-0.408341922283459	0.07	96	0.0174652537038139	other	LRRFIP1
9.76393554385388e-07	-0.478567762316485	39	59	0.0176248800502106	other	IMPDH2
9.90491845262321e-07	-0.46866081647777	44	65	0.0178793682988302	other	THUMPD1
9.96378151490077e-07	-0.503098552400099	0.04	61	0.0179856220125474	other	BPIFB1
1.00022147843547e-06	-0.325445725807359	82	111	0.0180549979072386	other	OXA1L
1.00147826492237e-06	-0.328123703060086	95	125	0.0180776841601137	other	CKLF
1.01922763291451e-06	-0.228166026196813	156	194	0.0183980780017398	other	NDUFA1
1.02039171146436e-06	-0.480641011560571	49	72	0.0184190907836432	other	TMEM268
1.04118886594889e-06	-0.340940139285768	112	144	0.0187945002192434	other	PSENEN
1.05292823195145e-06	-0.423686863521808	59	83	0.0190064075149557	other	TMEM181
1.05843792403355e-06	-0.207767289070533	181	222	0.0191058629667297	other	PRKACA
1.06281711229721e-06	-0.58481965546245	38	58	0.0191849116940769	other	ACSS2
1.08776223772278e-06	-0.468041779743322	56	79	0.0196351961531339	other	C19orf53
1.10166205063315e-06	-0.443454017524294	58	82	0.019886101675979	other	SERPINE2
1.11163649756518e-06	-0.407883577351571	43	64	0.0200661504175491	other	CD34
1.11637810915032e-06	-0.457994914297104	51	73	0.0201517412482725	other	GGT5
1.13552009153415e-06	-0.394186573183209	75	102	0.0204972731722829	other	LSM7
1.13850425143214e-06	-0.596217756077982	29	46	0.0205511402426016	other	ELF5
1.14278030683156e-06	-0.337718409659643	98	129	0.0206283273186165	other	HNRNPU
1.15172184036448e-06	-0.302151666107012	106	138	0.0207897309404192	other	PUM2
1.15199438873422e-06	-0.378895030151928	78	105	0.0207946507110413	other	EIF2A
1.15982507101964e-06	-0.398740159277023	84	112	0.0209360023569756	other	TK1
1.16597730931055e-06	-0.304158846866684	0.1	131	0.0210470564103648	other	ANKHD1
1.17583042635293e-06	-0.325289765222462	103	134	0.0212249150260967	other	CAND1
1.19197461279226e-06	-0.446709732859304	64	89	0.0215163337355131	other	NECTIN4
1.20766371917679e-06	-0.300287352943977	142	177	0.0217995377948603	other	ID3
1.22961017968795e-06	-0.372156562881726	74	101	0.0221956933535473	other	AZI2
1.23590678036991e-06	-0.34661481014804	84	112	0.0223093532924573	other	TMEM147
1.24698536712453e-06	-0.588975647717084	31	49	0.0225093328619649	other	AGFG2
1.25907024173249e-06	-0.322786823857518	0.1	131	0.0227274769335132	other	SCYL1
1.26792122823443e-06	-0.591994892015877	43	63	0.0228872460908597	other	CA2
1.27409489700822e-06	-0.263029613313472	213	253	0.0229986869858953	other	PMEPA1
1.27529609836521e-06	-0.439659476072177	66	91	0.0230203698715904	other	SEZ6L2
1.29148937441698e-06	-0.441477253623916	59	84	0.0233126746976009	other	DOCK9
1.30020450230531e-06	-0.393022583135608	79	107	0.0234699914711131	other	UCK2
1.30773708787739e-06	-0.422965696278154	62	86	0.0236059621732747	other	PSMG2
1.32655777411383e-06	-0.13131658640947	271	0.32	0.0239456943805287	other	VMP1
1.36289662114522e-06	2.72022893954964	0.01	1	0.0246016469082924	other	MUC17
1.36321526366447e-06	-0.26973920225872	122	155	0.0246073987244074	other	HK1
1.36331823811787e-06	-0.381533567846607	67	93	0.0246092575162657	other	LRRC47
1.37503973993755e-06	-0.481092300352392	47	68	0.0248208423456128	other	GTF2A1
1.39627607844235e-06	-0.302671462560443	106	138	0.0252041794919628	other	ENSA
1.40925514629685e-06	2.52379228244487	11	2	0.0254384646458044	other	PPP1R3G
1.41060681817868e-06	-0.346656944317838	84	112	0.0254628636749433	other	PMM2
1.44958156964635e-06	-0.289192205419325	113	146	0.0261663969136862	other	PRNP
1.45338760539029e-06	-0.417459609150328	71	98	0.0262350996649001	other	ETHE1
1.47270300603779e-06	-0.383990914675246	83	111	0.0265837619619881	other	EGFL7
1.48273382117982e-06	-0.285678733791675	94	124	0.026764828206117	other	BLVRB
1.49198563614272e-06	-0.336746788762515	87	115	0.0269318327180122	other	DDX1
1.50907863883014e-06	-0.562443081385235	33	51	0.0272403785095229	other	EPB41L5
1.5257318240759e-06	-0.300078796092392	113	145	0.027540985156394	other	ATP5PD
1.52962746532713e-06	-0.308473863584364	133	166	0.02761130537662	other	EMILIN1
1.52996654199155e-06	-0.18610904419847	196	238	0.0276174260494894	other	SEC31A
1.5557863287275e-06	2.75391206580592	0.01	1	0.0280834990198601	other	BEST3
1.55805537969374e-06	2.68574056316435	0.01	1	0.0281244576588516	other	MYADML2
1.59722120995164e-06	-0.308387219496261	104	135	0.0288314400608371	other	MXD4
1.59755071880625e-06	-0.204939513230966	186	226	0.0288373880251717	other	CD99
1.60812605864879e-06	2.52379228244487	11	2	0.0290282834846694	other	TAF11L4
1.63879876004025e-06	-0.581010288900122	33	52	0.0295819564174866	other	APEX2
1.65232769416011e-06	-0.220345733882202	188	228	0.0298261672072842	other	USP9X
1.66108866504323e-06	-0.411490376945693	78	105	0.0299843114926954	other	STAG2
1.67385108695458e-06	-0.389169613008613	0.13	161	0.0302146859706171	other	OLFML2B
1.71742870613987e-06	-0.356666352201171	93	122	0.0310013055745308	other	ELOVL1
1.72103052458417e-06	-0.548604173920171	33	51	0.0310663219992688	other	ISYNA1
1.72649437531619e-06	-0.492053753493838	46	67	0.0311649499688325	other	DDX49
1.73486146678595e-06	-0.302142130306884	106	137	0.0313159843369532	other	WDR45B
1.73772744841399e-06	-0.416794672334404	66	0.09	0.0313677181713209	other	ATXN10
1.74903636643775e-06	-0.566638096750433	32	51	0.0315718554505678	other	TMA7
1.76026488936511e-06	-0.366690183791878	87	115	0.0317745415179297	other	KDM3A
1.76246089401282e-06	-0.379347540725145	117	148	0.0318141815978254	other	LAMC1
1.76251295835057e-06	-0.555267536339449	24	0.04	0.0318151214111861	other	SIX1
1.76310294974265e-06	-0.256462151227941	137	172	0.0318257713458045	other	TLE5
1.77065435012954e-06	-0.445666551887909	58	82	0.0319620816741884	other	ERI3
1.77254464598754e-06	-0.454165758595568	56	79	0.0319962034047211	other	MCM3
1.79049306512297e-06	-0.927162327468237	11	23	0.0323201903185347	other	FGFR4
1.81452164673866e-06	-0.484118333897975	36	55	0.0327539302452795	other	EDIL3
1.82359992091282e-06	-0.403234330915085	63	88	0.0329178021723974	other	USP33
1.85839717912042e-06	-0.252299978831489	138	173	0.0335459274803027	other	SURF4
1.86227607300528e-06	-0.605490734500101	0.03	47	0.0336159453938183	other	ALDH6A1
1.86565825123056e-06	-0.34394960869704	98	128	0.0336769970929629	other	RTRAF
1.87946016952556e-06	-0.247145240977118	0.13	164	0.0339261355201059	other	NDUFA3
1.87970424467396e-06	-0.393305722757915	79	106	0.0339305413206096	other	ABHD11
1.89577881759935e-06	-0.666419733142432	24	0.04	0.0342207034364859	other	LPL
1.90827396824408e-06	-0.50145132667494	44	65	0.0344462534007738	other	RRS1
1.99505726578772e-06	-0.593689974771874	32	0.05	0.0360127787047342	other	TMEM86A
2.02530237858944e-06	-0.638927907496179	194	143	0.036558733235918	other	MUC7
2.02815794528547e-06	-0.386030391954739	78	105	0.036610279070348	other	C16orf72
2.02918051404112e-06	-0.519827235530743	0.03	47	0.0366287374589563	other	PLA2R1
2.04057316259251e-06	-0.217680138501153	121	154	0.0368343861579574	other	FOXO3
2.05031725609886e-06	-0.232511499608569	163	0.2	0.0370102767898405	other	HNRNPUL2
2.05556320405046e-06	-0.373260485246385	65	0.09	0.0371049713963148	other	DDHD2
2.05799804811335e-06	-0.251605578556485	162	199	0.0371489227664942	other	ANAPC11
2.07464136469983e-06	-0.32472838343364	81	109	0.0374493512741966	other	USP53
2.08581808618098e-06	-0.328347374720576	125	157	0.0376511022736529	other	CRISPLD2
2.08951868284126e-06	-0.325413726006076	134	167	0.0377179017439676	other	TSPAN1
2.10293443285289e-06	-0.722446880845949	22	38	0.0379600694474275	other	LNX1
2.17880790970549e-06	-0.187147518932315	187	227	0.0393296615780939	other	ARL6IP5
2.18989461478782e-06	-0.626563744328319	29	46	0.0395297876915349	other	MYO5C
2.19042723228198e-06	-0.476207717555134	53	76	0.039539401969922	other	TIMM23
2.19965084396596e-06	-0.431274123425415	0.07	95	0.0397058973844296	other	HTRA3
2.20727140994523e-06	-0.643403958885862	28	44	0.0398434562209214	other	WDR90
2.21830770740566e-06	-0.415203115216085	63	87	0.0400426724263795	other	XPO5
2.22136449540476e-06	-0.270539293163915	139	173	0.0400978505065514	other	DAP3
2.23431073454531e-06	-0.509663790603145	44	65	0.0403315430692775	other	GLO1
2.23936222690258e-06	-0.357006869651707	73	99	0.0404227275578184	other	SLC12A2
2.25092758230588e-06	-0.576416023937839	32	0.05	0.0406314937882034	other	TGFB1
2.25923369428562e-06	-0.508018018937813	48	0.07	0.0407814274155497	other	GPRC5C
2.26245679079987e-06	-0.263843190932934	0.14	175	0.0408396075307284	other	ARPC4
2.27277106966022e-06	-0.508406539943282	0.04	59	0.0410257905784366	other	ATP5PB
2.27381138715834e-06	-0.358543799638774	75	101	0.0410445693495951	other	SECISBP2L
2.27641443038141e-06	-0.433714937369847	56	79	0.0410915568828149	other	CCT4
2.34350492219791e-06	-0.899221937556812	12	24	0.0423026073505946	other	ATP7B
2.36875170696751e-06	-0.345671505191613	79	106	0.0427583370624705	other	PSMD10
2.41605616573098e-06	-0.253228293028962	0.12	152	0.0436122298476099	other	STX16
2.44735774065758e-06	-0.587896674485362	33	52	0.04417725457661	other	DAZAP1
2.48109093588252e-06	-0.431661278601872	54	77	0.0447861724836154	other	ARHGEF7
2.49690666615956e-06	-0.657958154394236	27	44	0.0450716622308461	other	TMBIM6
2.50044579968473e-06	-0.370204069887884	79	106	0.045135547130109	other	SMG5
2.58709007964021e-06	-0.359994443738784	72	98	0.0466995630275855	other	ZNRF2
2.63954578021137e-06	-0.935801245742108	11	21	0.0476464408785954	other	CACNA1D
2.65443445441907e-06	2.70882417627739	0.01	1	0.0479151963367187	other	SHISA9
2.73010673962015e-06	-0.597964430944338	33	51	0.0492811567568834	other	TEX9
2.78239179692409e-06	-0.448895593007341	49	0.07	0.0502249543262768	other	DEPTOR
2.79934964992198e-06	-0.384969755948955	68	92	0.0505310605307417	other	FAM111A
2.87298151301536e-06	-0.206402781991684	148	183	0.0518601892914402	other	SERINC1
2.90877711900249e-06	-0.424381259800608	0.06	84	0.052506335775114	other	NAE1
2.92783827258001e-06	-0.247558571468097	0.15	186	0.0528504086583418	other	LSM4
2.9358232370447e-06	-0.49519933239687	47	68	0.0529945452518939	other	TBL3
3.02637533137153e-06	-0.980210778591456	0.01	0.02	0.0546291011065875	other	C16orf89
3.03375680653103e-06	-0.205532181132808	126	0.16	0.0547623441146916	other	CRYAB
3.04408558930846e-06	-0.30934022185254	103	133	0.054948788972607	other	HNRNPC
3.05662161041693e-06	2.44578977044359	0.01	1	0.0551750766896361	other	MYCNOS
3.06739292202392e-06	-0.472596464002755	47	68	0.0553695096354538	other	RUVBL1
3.07607149808897e-06	-0.291752367133668	106	137	0.055526166612004	other	KDM5C
3.09774722641528e-06	1.69732853743956	15	5	0.0559174351840222	other	NIBAN3
3.13448996975168e-06	-0.342408753437003	96	124	0.0565806784439875	other	TBL2
3.15353486090992e-06	-0.699309951964148	0.02	34	0.0569244577742849	other	CHN1
3.16568802073945e-06	-0.41621254754136	62	86	0.0571438344623677	other	ZBTB7B
3.2155510540242e-06	-0.182117376053192	186	226	0.0580439120761908	other	SEC62
3.24365192118824e-06	-0.560767945578569	35	53	0.0585511608293688	other	ZNF649
3.24722918955184e-06	-0.396693375017613	66	91	0.0586157341006002	other	SZRD1
3.34912368075883e-06	-0.711751506542887	22	37	0.0604550315613776	other	HENMT1
3.35635884134047e-06	-0.404473743083302	63	87	0.0605856334450368	other	ULK1
3.37018488610984e-06	-0.742436047741663	19	33	0.0608352073791688	other	PGK1
3.42193042844092e-06	-0.224945090868346	149	185	0.0617692661637871	other	EMC4
3.46513746480375e-06	-0.381061327239808	0.07	95	0.0625491963771726	other	USP14
3.4753944897235e-06	-0.206629324391152	171	208	0.062734345933999	other	NCOR2
3.53371722368598e-06	-0.478113468970321	57	0.08	0.0637871296047557	other	OLFML3
3.53692961812432e-06	-0.265428054524962	145	0.18	0.0638451165367622	other	NRDC
3.53708100792277e-06	-0.33945943233519	88	115	0.0638478492740139	other	PSMB2
3.54382329484304e-06	-1.02393215602077	0.01	21	0.0639695542952117	other	PAX7
3.55604191813476e-06	-0.336533537152881	95	124	0.0641901126642506	other	ITGA1
3.57135040797726e-06	-0.260510197328198	114	146	0.0644664462143975	other	ACBD3
3.67927492447757e-06	-0.464994741269417	47	67	0.0664145916617447	other	PDPN
3.68362725964103e-06	-0.167834932559238	203	244	0.0664931556637803	other	DUSP23
3.68438508578317e-06	-0.424256929731296	54	76	0.066506835183472	other	HERC2
3.73444009148199e-06	-0.507954638595534	41	0.06	0.0674103780913414	other	C19orf48
3.74245020327328e-06	-0.154139397825419	259	304	0.0675549686192859	other	NUCB1
3.78506057796694e-06	-0.310367374537794	99	128	0.0683241284928813	other	STRAP
3.89499160716016e-06	-0.32846170981492	123	154	0.0703084935008481	other	TMEM238
3.97979274648182e-06	-0.344612018332814	65	89	0.0718392388667434	other	RHOT2
3.98100402369492e-06	1.63843484838599	16	5	0.0718611036317169	other	AJM1
3.99129848755528e-06	-0.323295134686294	73	98	0.0720469289988603	other	EIF3L
4.03246222340434e-06	-0.242407066040573	135	169	0.0727899755946717	other	RNF181
4.04337567983837e-06	-0.468318826667241	52	73	0.0729869743967625	other	PAFAH1B3
4.06330620977623e-06	-0.507148192684362	41	61	0.0733467403926707	other	COQ10B
4.09066683703672e-06	-0.417194020467714	65	88	0.0738406270753498	other	DDX23
4.15158091690902e-06	-0.306282716112821	91	119	0.0749401871311247	other	MAGT1
4.16580472639873e-06	-0.515274567009464	41	0.06	0.0751969411162234	other	YIPF6
4.18599893964863e-06	1.18628417609005	24	11	0.0755614668595974	other	STAT4
4.19955294329056e-06	-0.464954293954812	54	76	0.0758061301793379	other	DHCR7
4.21051145913601e-06	-0.318715734281473	93	121	0.0760039423488641	other	CD81
4.25101669458986e-06	-0.355081118043813	102	0.13	0.0767351023540415	other	PRSS22
4.27231832425911e-06	-0.317804766085598	88	116	0.0771196180712012	other	SETD3
4.34100287038128e-06	-0.483961782973738	46	66	0.0783594428132525	other	RBMX
4.35047675186799e-06	-0.39205207314539	63	87	0.0785304558479691	other	TAF13
4.3713253776009e-06	-0.450446432700261	47	68	0.0789067943910738	other	PTPN2
4.43044604273969e-06	-0.295783836347947	109	139	0.0799739815174941	other	EFCAB14
4.45640117038761e-06	-0.724135230998719	23	38	0.0804424975266668	other	MYB
4.4570618339885e-06	-0.4644914143657	48	68	0.0804544231653264	other	AASDHPPT
4.51524686487145e-06	-0.390684755690363	84	0.11	0.0815047211577945	other	MFAP2
4.55119730094324e-06	-0.153596916027616	171	209	0.0821536624793265	other	SLC25A6
4.55277706103495e-06	-0.598265409634342	31	48	0.0821821787287418	other	ALDH7A1
4.56218737562168e-06	-0.103701156225236	891	907	0.082352044317347	other	MT-ATP6
4.59135767964447e-06	-0.332536103002479	98	126	0.0828785974752623	other	RNPS1
4.62087707771777e-06	2.312206616065	11	2	0.0834114521298835	other	FRG2C
4.70002215183664e-06	-0.679507898550195	46	66	0.0848400998628031	other	COL5A3
4.78398898282583e-06	-0.400090672883326	59	82	0.0863557851289891	other	RASSF7
4.8028283301464e-06	-0.471016294030008	47	68	0.0866958541874726	other	NAB1
4.84827236717926e-06	-0.325259888027723	78	103	0.0875161644999528	other	VPS41
4.91463857604309e-06	-0.474978131965671	42	62	0.0887141409361537	other	TAF2
4.9960664474849e-06	-0.258471658649908	109	139	0.09018399544355	other	TRPC4AP
5.02151045837309e-06	-0.185237318652359	186	224	0.0906432852840927	other	STAT1
5.04037269664065e-06	-0.368491209279684	82	108	0.0909837675470604	other	LARP4B
5.10956434203323e-06	-0.321567083682092	79	105	0.0922327459380418	other	BLVRA
5.12346699361588e-06	-0.366303070620674	69	94	0.0924837027017603	other	LMO4
5.16722244805678e-06	-0.840917464374568	13	25	0.0932735324098729	other	ADAMTS7
5.20761877417703e-06	-0.324846929072928	91	119	0.0940027264926696	other	ATIC
5.40290560545164e-06	-0.256842899109318	143	176	0.0975278490840076	other	CTNNA1
5.41350199280451e-06	-0.375938321963815	63	86	0.0977191244721142	other	PRKRA
5.58543858697222e-06	-0.615882340346696	25	0.04	0.100822751933436	other	PXMP4
5.60342161780178e-06	-0.747883833771328	0.02	33	0.10114736362294	other	CKAP2
5.63292060200489e-06	-0.32075408477942	95	123	0.10167984978679	other	MDH2
5.64334691563192e-06	-0.756005746285742	14	26	0.101868055174072	other	SMAD9
5.65419900583167e-06	-0.334782549752292	81	108	0.102063946254268	other	CHMP1A
5.68520949625668e-06	-0.165348024321494	215	256	0.102623716616929	other	CMPK1
5.71485016138944e-06	1.44877362888241	19	7	0.103158760263241	other	LRRC20
5.72176350991173e-06	-0.332181344832917	77	103	0.103283553117417	other	TMEM41B
5.72457894781439e-06	-0.337317605367334	84	0.11	0.103334374586998	other	TXLNA
5.81062747264886e-06	-0.988106756086567	12	23	0.104887636508785	other	SLC5A5
5.85357360226956e-06	-0.28774491832234	98	126	0.105662857094568	other	VPS4A
5.85837796789641e-06	-0.149995075044067	233	276	0.105749580698498	other	P4HB
5.87827698544659e-06	-0.253063696805548	148	181	0.106108777864296	other	FAM3C
5.91174719206811e-06	-0.353028469659526	0.08	106	0.106712948564022	other	CUL4B
5.91353039017308e-06	-0.466534711215554	52	73	0.106745137073014	other	RAB22A
6.08006542517991e-06	-0.256475383362411	161	195	0.109751260989923	other	TCN1
6.10950600356296e-06	-0.869168769628928	0.02	33	0.110282692870315	other	CYP24A1
6.14245606230756e-06	-0.393356218529091	0.06	82	0.110877474380714	other	KIRREL1
6.38753666517306e-06	-0.560767945578569	36	54	0.115301424343039	other	STX1A
6.40991156300087e-06	-0.577293842669448	27	42	0.115705313623729	other	TDRP
6.42587306489633e-06	-0.278998087219782	168	203	0.115993434694444	other	EMP1
6.49333120382365e-06	-0.352073702636713	72	97	0.117211121560221	other	PFDN6
6.65433025420904e-06	-0.375612926099644	0.08	106	0.120117315418727	other	LMCD1
6.87272549401311e-06	-0.231490557981117	146	0.18	0.124059567892431	other	SLC38A10
6.9448483052808e-06	-0.309513314335709	89	116	0.125361456758624	other	SRSF4
6.9696719824752e-06	-0.480641011560571	0.05	71	0.12580954895566	other	TOMM70
6.99851822550531e-06	-0.409860708654792	56	78	0.126330252488596	other	COMMD7
7.01368754305504e-06	-0.430073929544301	51	72	0.126604073839687	other	CCNG1
7.01931351482278e-06	-0.48709603369787	47	67	0.126705628256066	other	MPHOSPH10
7.03254578718971e-06	-0.228845469903669	148	182	0.126944484004561	other	GPAA1
7.05544729419956e-06	-0.389452109365252	69	93	0.127357879107596	other	MAP3K7
7.21339222131871e-06	-0.686660525580057	22	36	0.130208942987024	other	GAS8
7.24601009344835e-06	-0.419570755049576	45	65	0.130797728196836	other	ZER1
7.4386054315698e-06	-0.38377643070417	55	77	0.134274266645267	other	SLC35C2
7.51219847119112e-06	-0.429084712757847	0.05	71	0.135602694603471	other	LMNB1
7.57020284877487e-06	1.48770341217699	18	6	0.136649731623235	other	TFF1
7.70470870635629e-06	-0.553242951584612	29	45	0.139077696858437	other	BLMH
7.72825656664474e-06	-0.289415365858175	95	122	0.139502759284504	other	TAB2
7.75349077208443e-06	-0.391138266997359	52	73	0.139958261926896	other	IQCE
7.78118784809388e-06	2.29051154496568	0.01	2	0.140458221845943	other	OR4K1
7.8933109374514e-06	-0.582474081775128	35	52	0.142482155731935	other	TST
8.04318423827486e-06	-0.261584270517243	106	135	0.1451875186851	other	BRD4
8.07524325944413e-06	-0.21317331172134	171	207	0.145766216076226	other	CAPZB
8.13711155609662e-06	-0.370903016193347	72	96	0.1468830006991	other	AXL
8.1861328364501e-06	-0.501588667342461	42	61	0.147767883830761	other	GYS1
8.20260280617405e-06	-0.350043281718792	69	93	0.148065183254248	other	SPCS3
8.53083804581765e-06	-0.230971448427947	118	149	0.153990157565054	other	ZNF644
8.53870554801876e-06	-0.374128613077923	81	107	0.154132173847287	other	ATP5ME
8.62275563315126e-06	-0.26317085078156	139	171	0.155649361934013	other	BMPR2
8.67817952823192e-06	-0.355736072811813	57	79	0.156649818664114	other	HYI
8.69957021792208e-06	-0.481474615349208	35	53	0.157035942003712	other	OAT
8.70695805322671e-06	-0.280375770543751	87	113	0.157169299818795	other	U2SURP
8.71091378441253e-06	-0.303597553342787	0.09	117	0.157240704722431	other	TMEM14C
8.87479438433205e-06	-0.430727176121407	53	75	0.160198913431578	other	NIT2
8.87833177704017e-06	-0.30665207078348	101	129	0.160262766907352	other	POLR2E
8.96808851710572e-06	-0.433213192722572	37	55	0.161882965822275	other	PDLIM4
9.01313066073351e-06	-0.365131766634204	63	86	0.162696021556901	other	BCCIP
9.09972169751903e-06	-0.394642548863442	57	79	0.164259076361916	other	AP1G1
9.14000134438007e-06	-0.277580481597612	114	143	0.164986164267405	other	CYFIP1
9.20492528833032e-06	-0.304464744383493	75	0.1	0.166158106379651	other	LBH
9.24798167307255e-06	-0.469081979826518	56	77	0.166935317180633	other	PPP1R3B
9.43050830366232e-06	-0.454487083451023	36	53	0.170230105389409	other	TANC1
9.52595796021023e-06	-0.388438013149883	66	88	0.171953067139755	other	PEAK1
9.5875386553934e-06	-0.37716200666503	97	124	0.173064660268506	other	ITGBL1
9.63681467237015e-06	-0.373637983914586	65	88	0.173954141650954	other	SRA1
9.7586404751611e-06	-0.706700637662699	17	29	0.176153219217133	other	QRSL1
1.00267980327327e-05	-0.329283192807762	93	0.12	0.180993731288857	other	DPY30
1.00723493064997e-05	-0.25986975454466	0.13	161	0.181815977331627	other	EIF4A3
1.01072954041741e-05	-0.281565829548791	72	97	0.182446789340747	other	NCOA4
1.01099765246892e-05	-0.280867092242094	95	123	0.182495186247164	other	FAM102A
1.01156929492194e-05	-0.292302489176897	105	133	0.182598373426359	other	MYADM
1.01584870621284e-05	-0.540535292659331	38	56	0.183370849958479	other	LRRC15
1.02553717924968e-05	-0.335725146678752	0.08	105	0.18511971622636	other	NUDT5
1.02927543768055e-05	-0.309821576520013	84	0.11	0.185794509255717	other	PCM1
1.03336151636739e-05	-0.33891196719883	81	107	0.186532087319478	other	ALG3
1.03417237818563e-05	-0.496399488587961	44	63	0.186678455986288	other	TRIM24
1.04141141662912e-05	-0.376362153542092	69	92	0.187985174815723	other	EIF3D
1.06131281506702e-05	-0.290482053552529	89	115	0.191577576247748	other	RAB5B
1.06293230058384e-05	-0.245165986112286	151	184	0.191869909578388	other	LRP1
1.06629174264447e-05	-0.422676665917398	49	69	0.192476322464753	other	PPP2R2A
1.0774708626481e-05	-0.359946873215629	68	92	0.194494265416609	other	MXRA5
1.07803953990317e-05	-0.526813665846849	33	0.05	0.194596917347922	other	LARP1B
1.08155888216182e-05	-0.261832805028794	187	222	0.19523219381903	other	EPAS1
1.09074896874663e-05	-0.243383725265697	95	122	0.196891096348454	other	FKBP5
1.1065536930007e-05	0.537505939535208	0.08	57	0.199744007123556	other	NABP1
1.12521209363244e-05	-0.245821188322762	245	286	0.203112035021592	other	IGFBP4
1.13329194107429e-05	-0.513342806346064	41	0.06	0.20457052828332	other	MFAP5
1.13547010923377e-05	-0.26598749163178	106	135	0.204963709417787	other	ATF6B
1.15287556722366e-05	2.2003137359941	0.01	2	0.208105568639543	other	NEURL1
1.16134616490601e-05	-0.29057855812067	139	0.17	0.209634596227183	other	BACH1
1.16789392203848e-05	-0.381976611636971	61	83	0.210816531867166	other	TMED10
1.17121952034474e-05	-0.296198147702587	82	107	0.211416835617429	other	SPRYD3
1.17628923118201e-05	-0.531490153056323	33	0.05	0.212331969120664	other	IL17RC
1.18789399409113e-05	-0.84073298831257	16	28	0.214426744873391	other	PCDH17
1.20657368710598e-05	-0.352317074811995	74	98	0.217798616259501	other	SCFD1
1.21963729058818e-05	-0.303212913135718	131	162	0.220156727324072	other	UBE2E3
1.22408039399092e-05	-0.30210021129941	99	126	0.220958751919301	other	DCTD
1.22859216245012e-05	-0.309368940488583	93	0.12	0.221773171243871	other	DLGAP4
1.2752222126114e-05	-0.344430804832156	65	87	0.230190361598485	other	PDGFC
1.28053045811808e-05	-0.294035093622144	117	146	0.231148552994895	other	TUBA1C
1.28289668668077e-05	1.99833079347237	12	3	0.231575680912745	other	C1QTNF4
1.28975598271735e-05	1.72993320287148	14	4	0.232813852440309	other	ADAP1
1.2974725301611e-05	-0.254788835306837	163	195	0.23420676641938	other	TAP1
1.31271229825364e-05	2.2003137359941	0.01	2	0.236957696957765	other	FAM90A26
1.3215412242907e-05	0.98238924960335	31	17	0.238551406396715	other	DLG2
1.37856969450696e-05	-0.366094810094525	74	97	0.248845615555451	other	RBM39
1.38409898018371e-05	0.69880746636547	57	37	0.249843706912962	other	XDH
1.39453996090953e-05	1.30384718152716	22	0.01	0.251728408343779	other	OLFM1
1.39928440890763e-05	-0.344268328132978	73	97	0.252584828651917	other	TUBB4B
1.40065706548513e-05	-0.352462944506759	75	99	0.252832606890721	other	CLCN7
1.40244832173212e-05	-0.365212928629155	62	84	0.253155946555865	other	TGFB3
1.44366278573201e-05	2.11956153812261	0.01	2	0.260595569452485	other	ZNF853
1.45630925901979e-05	-0.378505014035723	0.06	81	0.262878384345662	other	MCFD2
1.48553074435867e-05	-0.791796108963522	182	135	0.268153154664183	other	PRH2
1.48856444740446e-05	-0.429380535841582	44	63	0.268700768400978	other	HNRNPK
1.49461069066915e-05	2.23480211237939	0.01	2	0.269792175772688	other	CCDC157
1.50644499992352e-05	-0.485553868889465	37	54	0.271928386936194	other	HINT1
1.51331251971949e-05	-0.347928991108623	84	109	0.273168042934564	other	SEC24D
1.5233679730302e-05	-0.358788066943438	74	97	0.274983152811681	other	OAF
1.53293779369247e-05	-0.549637499766583	24	38	0.276710601139427	other	ARHGEF37
1.53476826854686e-05	0.428560466895969	123	95	0.277041020155393	other	PTGDS
1.53690915541016e-05	-0.385711238945713	54	75	0.277427471643087	other	TSHZ2
1.5578470441799e-05	2.00248841894603	11	3	0.281206969944913	other	SLC35G5
1.56454632927876e-05	-0.316921236559168	84	109	0.282416257898109	other	SDHA
1.56883628937655e-05	-0.129727884493114	0.28	322	0.283190638595362	other	RHOB
1.57330862277587e-05	-0.273337968602276	0.11	139	0.283997939497273	other	MACC1
1.59986799984694e-05	-0.328217069975879	173	204	0.288792172652371	other	PLXND1
1.60486454254396e-05	-0.349286821835574	83	108	0.289694098574611	other	NAGK
1.61483221001147e-05	-0.345300097251227	0.07	93	0.291493362229171	other	MLX
1.62162812496887e-05	-0.426174233037087	61	82	0.292720092838131	other	ABLIM1
1.63052326165268e-05	-0.359989296688472	72	96	0.294325753960925	other	ZMYM4
1.64029599720725e-05	0.795976125372468	41	24	0.29608983045588	other	FAM83E
1.64400816869494e-05	-0.39986903979065	53	73	0.296759914531124	other	RFXANK
1.65155641098392e-05	1.96994899210255	11	3	0.298122447746708	other	TRIM64B
1.66648841628916e-05	-0.340171691336958	85	0.11	0.300817824024355	other	CUL3
1.67107917079762e-05	1.32025888835973	18	7	0.301646501120679	other	TMEM240
1.68490326744337e-05	-0.340064082403089	81	106	0.304141888806202	other	ARFGAP1
1.68796887120255e-05	1.17900322974869	23	0.01	0.304695260940772	other	PLCD3
1.70661144421446e-05	-0.186419978356518	173	208	0.308060431795151	other	BRD2
1.72697464038456e-05	-0.344601144880868	75	98	0.311736192335818	other	FAF1
1.74929853942911e-05	-0.465121343440609	52	72	0.315765879352348	other	FBL
1.76931312219937e-05	0.939604383106554	32	18	0.319378711688209	other	PLIN2
1.77052191993281e-05	1.35798338947479	19	8	0.319596911767072	other	ZNF771
1.77140890057918e-05	-0.328634876511709	53	74	0.319757020643548	other	MBD6
1.80921708720986e-05	-0.218843098003193	144	176	0.326581776412253	other	CDC42SE1
1.81455797015586e-05	-0.401979420059919	0.04	57	0.327545859192834	other	CTNNB1
1.82991125250531e-05	-0.539819137250785	32	48	0.330317280189734	other	ZNF562
1.83906832647734e-05	-0.683493246501374	13	24	0.331970223612424	other	CSPG4
1.83968613202467e-05	-0.332882396909926	79	103	0.332081743691774	other	ITPRID2
1.84449221325039e-05	-0.279371524701713	96	123	0.332949289413828	other	RAP1A
1.84593705785749e-05	0.35333018444712	208	175	0.333210098313856	other	COTL1
1.85289591272429e-05	-0.586985265648027	0.02	33	0.334466241205861	other	FAM3D
1.86835406017606e-05	-0.596428884756644	29	44	0.33725659140238	other	CLEC14A
1.86867325453371e-05	2.05347234766483	0.01	2	0.33731420917588	other	GPR84
1.87666546055967e-05	1.89141558955586	11	3	0.338756882285625	other	FNDC11
1.88777865732049e-05	-0.219366539515595	125	155	0.340762925432922	other	LUC7L2
1.89056321532634e-05	-0.510219863885204	111	136	0.341265565998558	other	WFDC2
1.89874475151674e-05	-0.293572174561897	91	117	0.342742415096286	other	TSC22D2
1.90242689587663e-05	-0.361565151614011	68	91	0.343407078974691	other	CCNG2
1.93945341310705e-05	2.18863193094647	0.01	2	0.350090735599953	other	KCNJ9
1.97641348635043e-05	-0.287126317935813	95	121	0.356762398421116	other	KPNA1
1.99444165175788e-05	-0.471054299194349	42	0.06	0.360016662558816	other	UBTD2
2.01606153567886e-05	-0.485655499338655	39	56	0.363919267805392	other	CIAO2B
2.02593979999818e-05	-0.286853279495003	328	354	0.365702393297672	other	CTHRC1
2.03412438221597e-05	-0.505530925993643	0.04	57	0.367179792233805	other	PSMA3
2.05186991126227e-05	-0.39166718340343	52	72	0.370383037681953	other	ROBO1
2.07014339802158e-05	-0.463556476891237	47	65	0.373681584776876	other	MKI67
2.09549938554169e-05	1.40262191128722	17	6	0.378258594084131	other	PLD4
2.12734205636169e-05	-0.20273785905503	0.17	205	0.384006514593849	other	F11R
2.14631693855399e-05	-0.402787814340524	49	68	0.387431670578381	other	GMPPB
2.14894454437159e-05	-0.384032491739942	71	94	0.387905979704516	other	PCBD1
2.16941990690901e-05	-0.713213944621374	17	29	0.391601987396146	other	RAVER2
2.19628194608686e-05	-0.338845075113928	71	94	0.396450854088139	other	VEZF1
2.1994246495567e-05	-0.280804139650175	0.11	137	0.39701814349148	other	AMFR
2.20874194149066e-05	-0.354269585923491	62	84	0.39870000785848	other	LPCAT3
2.21684474086937e-05	-0.484947567119294	0.04	58	0.400162644174331	other	RAD21
2.21948794483647e-05	1.8132092494897	12	3	0.400639768922431	other	SYCE1
2.2204025549953e-05	-0.30363038252987	0.07	93	0.400804865202201	other	ADD3
2.23013811247685e-05	-0.339170629677171	66	88	0.402562230683196	other	SF3B2
2.24882184069894e-05	-0.410079979882646	59	79	0.405934830464566	other	PPA1
2.26207390953803e-05	-0.216877441670722	173	206	0.40832696141071	other	TAX1BP3
2.29335628316683e-05	-0.271894831189301	0.13	0.16	0.413973742674445	other	DNAJB11
2.3006446256917e-05	1.1356213890187	21	9	0.415289361383608	other	FAM30A
2.31010138781597e-05	-0.206998668506451	176	209	0.416996401514662	other	MXRA8
2.3202986403539e-05	-0.408486199001503	57	78	0.418837107570282	other	FBP1
2.32494638299063e-05	-0.277195925657379	117	145	0.419676071593639	other	ZMYND11
2.33042723398578e-05	-0.271746889365542	94	0.12	0.420665420006773	other	ANKRD17
2.33217229265849e-05	1.48957146247151	15	5	0.420980420547785	other	NOD2
2.34399955660228e-05	-0.514888185719193	35	52	0.423115359962277	other	PTGR1
2.37722911997912e-05	-0.329471521904158	79	102	0.42911362844743	other	ATXN7L3B
2.38218454151074e-05	-0.337153485574098	71	93	0.430008131588103	other	IMP4
2.38460957951446e-05	-0.394461903578811	47	66	0.430445875198155	other	SGMS1
2.39163338052012e-05	-0.647319633947888	26	0.04	0.431713741517686	other	HIST1H2BH
2.39459547268973e-05	-0.417060264205715	48	67	0.432248428775224	other	ATP13A1
2.41573199885991e-05	2.03075227116475	0.01	2	0.436063783114203	other	LILRA6
2.41681856637722e-05	1.85048532550098	11	3	0.436259919416753	other	ICAM4
2.41681856781291e-05	1.829576335738	11	3	0.436259919675908	other	NMBR
2.42692845972979e-05	-0.212051610194659	147	179	0.438084856265825	other	SERPINB6
2.43303104337382e-05	1.30420939469524	0.02	8	0.439186433639408	other	LINC02693
2.44141216477823e-05	0.431169447746043	172	143	0.440699309864118	other	MAF
2.45982023371638e-05	-0.7170458062124	16	28	0.444022150388144	other	TCEAL1
2.46332823696405e-05	1.1040984207348	23	11	0.44465538005438	other	ARID3B
2.46830499031825e-05	-0.226273785273057	247	283	0.445553733802348	other	THBS1
2.51295530071547e-05	2.17685476317011	0.01	2	0.45361356133215	other	NXNL2
2.51697187703725e-05	2.11648214519063	0.01	2	0.454338593523993	other	AL032819.3
2.51833827618692e-05	-0.293022968861805	112	139	0.454585242234502	other	NRBP1
2.5239668699449e-05	-0.405226380410151	56	76	0.455601259693753	other	STC2
2.57311345611858e-05	1.68710869512168	15	5	0.464472709963965	other	PGM5
2.57941460536441e-05	-0.485120189918289	43	61	0.46561013041433	other	TACC2
2.58565266104332e-05	-0.38377643070417	56	76	0.46673616184493	other	TM9SF4
2.59334884151728e-05	1.93882978172371	11	3	0.468125399382285	other	ZP3
2.60520404832796e-05	-0.293214183248623	91	116	0.47026538276368	other	RPN1
2.61301890944387e-05	-0.354783963848759	68	0.09	0.471676043343713	other	EIF3J
2.63995172836541e-05	-1.11002638461805	6	13	0.47653768648724	other	TRIM55
2.64120653364582e-05	-0.296828894386612	101	127	0.476764191388407	other	RCN3
2.65000212279293e-05	-0.200602655040087	214	0.25	0.478351883185352	other	CRTAP
2.67366008384224e-05	-0.307503417223565	77	101	0.482622381734363	other	KRTCAP2
2.69133944838273e-05	-0.293680573379669	164	196	0.485813683827567	other	ISG15
2.70608380785146e-05	-0.332796600341247	79	103	0.488475188155266	other	HRAS
2.70997475338635e-05	-0.374879504894892	59	0.08	0.489177542733769	other	NDUFA11
2.72448993439117e-05	-0.582564337650592	23	36	0.491797678056951	other	PLEKHG2
2.73718373946091e-05	1.14658175205631	0.02	9	0.49408903681009	other	PROSER2
2.74628650353998e-05	2.05347234766483	0.01	2	0.495732176754003	other	DEC1
2.74741232149493e-05	-0.373246956661646	58	78	0.49593539815305	other	FILIP1L
2.78626659964987e-05	-0.831050434915232	14	25	0.502948983902797	other	VNN3
2.80773621467442e-05	-0.909690884154796	0.01	18	0.506824464110879	other	CNTNAP2
2.84082944748134e-05	-0.187208992929055	154	187	0.512798123564857	other	TMEM219
2.90156553598537e-05	-0.615170144527874	25	39	0.523761594900719	other	NAAA
2.9248338874429e-05	-0.291555430366269	88	113	0.527961765022318	other	THRAP3
2.92879821593642e-05	-0.343186622299157	68	0.09	0.528677365958683	other	SRP72
2.94049975100818e-05	1.97101018747286	11	3	0.530789610054486	other	LINC02694
2.94136162727912e-05	-0.149690602191562	214	251	0.530945187340154	other	SELENOF
2.94344509064971e-05	1.90591515925097	11	3	0.531321273313179	other	KLHDC7A
2.95061370569464e-05	-0.387224106785478	48	66	0.53261528001494	other	SFPQ
2.96179577528066e-05	-0.277408772469683	97	124	0.534633755395912	other	OSBPL9
2.97810508346351e-05	-0.383683557598731	57	77	0.537577748615998	other	KANSL3
2.98279691136862e-05	-0.57255280967821	31	47	0.53842467047115	other	RCN2
3.00271226994092e-05	-0.216357619677814	132	161	0.542019591847036	other	NDFIP1
3.00951306794671e-05	-0.302037450227282	89	113	0.543247203895061	other	DHX36
3.03259708082728e-05	1.14093518891517	22	0.01	0.547414099060133	other	CCDC40
3.06971015160575e-05	-0.230962129770087	122	0.15	0.554113379466355	other	NFE2L1
3.09230375418945e-05	-0.401248853086493	61	81	0.558191750668738	other	NAA20
3.10101740113634e-05	-0.315994836051588	79	102	0.559764651079121	other	STARD3NL
3.10210647907532e-05	-0.286284914766433	231	262	0.559961240537886	other	SERPINH1
3.10376016308715e-05	0.112711551039509	341	311	0.560259747038862	other	C3
3.10637140215392e-05	-0.411396307566017	0.05	69	0.560731101802805	other	TFAP2C
3.12505096100897e-05	-0.401202123851355	57	78	0.564102948971729	other	ASCC3
3.12527458617156e-05	-0.339408737961843	66	87	0.564143315549828	other	CREBBP
3.17015833565842e-05	-0.399386617048978	0.05	69	0.572245281169702	other	PHF10
3.17701028465918e-05	-0.476799511522914	36	53	0.573482126483828	other	RAPGEF5
3.17917255217149e-05	-0.398044845880742	62	83	0.573872437392476	other	MLST8
3.20629400824071e-05	-0.423994355887431	56	76	0.57876813142753	other	GUSB
3.21125813485748e-05	-0.329107201242968	71	93	0.579664205923124	other	MAP1LC3B
3.24570712594678e-05	-0.433821240655521	53	73	0.585882593304654	other	PNP
3.26880252370191e-05	-0.310490967019742	71	94	0.590051543553431	other	AFG3L2
3.35255195022509e-05	-0.438271325096138	47	66	0.605169152535131	other	AIFM1
3.35377411615675e-05	-0.423599430108195	45	64	0.605389765707454	other	MTHFD1
3.35562149795088e-05	-0.278733003206513	89	114	0.605723236595113	other	TLK1
3.35938430741362e-05	-0.482925186500069	34	0.05	0.606402461331232	other	GOLGA5
3.40007093170883e-05	-0.235123764582992	121	0.15	0.61374680388276	other	USP34
3.41861285669084e-05	0.866966406819844	35	0.02	0.617093806761264	other	SYNE1
3.4383881615661e-05	-0.256305363875561	107	134	0.620663447044296	other	DUS1L
3.44185028144565e-05	-0.232356406595797	87	112	0.621288394303755	other	CHPT1
3.44285112499139e-05	-0.461816625249512	31	46	0.621469056572197	other	LDB2
3.46003198602988e-05	-0.279371524701713	99	125	0.624570373798254	other	MLEC
3.46944430453901e-05	-0.219039336472485	129	159	0.626269391412337	other	HSF1
3.48815055243462e-05	-0.34661481014804	69	91	0.629646056219974	other	PSMD1
3.49021481505124e-05	1.94099761840642	11	3	0.6300186762649	other	OR2T12
3.49086242883941e-05	-0.276564247890965	91	116	0.630135577029801	other	PRRC2C
3.49349265210314e-05	-0.526813665846849	33	49	0.630610358631138	other	SELENOI
3.49639046814682e-05	-0.331045464545801	83	107	0.631133443405183	other	IARS2
3.51384999727896e-05	-0.137235793256846	159	193	0.634285063008824	other	WSB1
3.54506573761589e-05	2.01925663232692	0.01	2	0.639919816297044	other	NNAT
3.54825265653616e-05	1.99598685300407	0.01	2	0.640495087031343	other	ZPBP2
3.55903743339107e-05	-0.503226300837603	0.03	44	0.642441847101422	other	CD320
3.57266553146888e-05	-0.411355518325542	53	72	0.644901855085447	other	SLC11A2
3.58239893944247e-05	-0.231883104092337	123	152	0.646658832558761	other	SSRP1
3.59736102487551e-05	-0.341514739882146	0.06	81	0.649359638600279	other	CLK1
3.65587041163603e-05	-0.413095452254093	53	72	0.659921168004421	other	SEMA4C
3.66454548756565e-05	-0.265929872563502	79	103	0.661487105960476	other	BABAM1
3.68900004861188e-05	-0.270302481549161	82	106	0.66590139877493	other	NOP53
3.69166582149562e-05	-0.18501987390617	154	186	0.666382597438174	other	CTDSP2
3.69935319371685e-05	-0.279615455096075	0.09	115	0.667770244997829	other	KDM1A
3.72285107947964e-05	-0.245839685885644	111	139	0.672011848356871	other	CHMP2A
3.76307254500499e-05	-0.458027991115303	45	64	0.67927222509885	other	PPP1R11
3.7900416055887e-05	-0.376275934989452	54	73	0.684140410224816	other	PLPBP
3.83267882729376e-05	-0.333220525920049	0.06	0.08	0.691836855114796	other	NUDT22
3.83967892979094e-05	-0.210097480346525	128	157	0.693100443616563	other	PSMB8
3.84592567597187e-05	-0.447721795363726	42	59	0.694228043769682	other	RNMT
3.85716033226508e-05	-0.351260143222273	66	88	0.69625601157717	other	ARHGEF17
3.86250845329945e-05	-0.454131270350084	39	56	0.697221400905083	other	P4HTM
3.86546526995221e-05	-0.293884118589821	86	111	0.697755135879073	other	IQGAP1
3.89797417326824e-05	-0.654388756075547	178	135	0.70362331801665	other	HTN3
3.98450466589853e-05	1.81900709402781	11	3	0.719242937241343	other	UFSP1
4.02907216741078e-05	-0.412353261528188	49	67	0.727287816939321	other	PITHD1
4.04732806476502e-05	-0.18218308481672	164	196	0.730583188970733	other	AKR1A1
4.0610167585064e-05	-0.387100243721149	53	73	0.73305413507799	other	RNASEH1
4.09382816147014e-05	-0.26845574722253	89	113	0.738976921426975	other	PPP1R10
4.15790745313389e-05	-0.26510231211272	94	119	0.750543874365198	other	KCMF1
4.21783632296691e-05	-0.26690956851123	101	127	0.761361634658756	other	SEC22B
4.22921613120568e-05	-0.276576209296631	103	129	0.763415803843937	other	JAK1
4.24373032202348e-05	-0.194164953210458	176	209	0.766035760428459	other	MBD2
4.25959648256462e-05	-0.648847103694482	19	0.03	0.76889976106774	other	BBOF1
4.28643512262329e-05	-0.256905639455828	94	119	0.77374440398473	other	WIPI2
4.35686297403991e-05	-0.339197338585556	61	82	0.786457335443945	other	SCYL2
4.43214602030715e-05	-0.373822617369295	45	63	0.800046678125644	other	TGFB1I1
4.44001497254318e-05	-0.344183073385774	66	88	0.80146710269377	other	EXOC5
4.441775964909e-05	0.449650819692361	94	0.07	0.801784979425724	other	CLIC3
4.44586167236434e-05	0.979471766221056	24	12	0.802522490478486	other	HHLA3
4.45555552600278e-05	-0.344430804832156	67	88	0.804272327998761	other	PSMD6
4.45785810287388e-05	-0.174060758818706	147	178	0.804687966149764	other	ARL6IP4
4.4788555038219e-05	-0.343116114514235	61	81	0.80847820699489	other	ATP5PF
4.48073547572598e-05	-0.425290749224399	0.05	69	0.808817560723296	other	RDH11
4.5046225082425e-05	-0.276933901146834	79	102	0.813129408962854	other	SNRPD2
4.56338186048685e-05	-0.386498443753765	49	68	0.823736059636481	other	IFT52
4.57848069212792e-05	2.00766865805171	0.01	2	0.82646154973601	other	NKAIN4
4.64896533384933e-05	-0.295601889235653	95	0.12	0.839184732413142	other	SPHK1
4.65362449925808e-05	1.44174293738089	14	5	0.840025758361075	other	LETM2
4.65577138836866e-05	-0.550105831223671	24	37	0.840413293314427	other	SNRPE
4.7213770888718e-05	-0.57246193411263	26	0.04	0.852255778312248	other	KIFC1
[truncated: 17,692 more rows]
